# Supplementary material for: Pelagic cnidarian assemblages show range-edge effect at the boundary of ocean surface, as illustrated in the case of the Amazon River Plume
Source: PLoS One. 2024 Nov 11;19(11):e0313222. doi: 10.1371/journal.pone.0313222 (PMC11554227; doi:10.1371/journal.pone.0313222)
Supplement: S1 Data — (XLSX) [file pone.0313222.s001.xlsx]

## Sheet: neustonXplankton
Station	Habitat (0 = no ARP, 1 = ARP)	strata	sp	abu
2	Shelf 0	neuston	Liriope tetraphylla	0
2	Shelf 0	neuston	Cytaeis tetrastyla	0
2	Shelf 0	neuston	Cunina octonaria	0
2	Shelf 0	neuston	Porpita porpita	0
2	Shelf 0	neuston	Aglaura hemistoma	1.1968
2	Shelf 0	neuston	Eirene viridula	0
2	Shelf 0	neuston	Solmundella bitentaculata	0
2	Shelf 0	neuston	Pegantha triloba	0
2	Shelf 0	neuston	Annatiara affins	0
2	Shelf 0	neuston	Persa incolorata	0
2	Shelf 0	neuston	Aequorea Macrodactyla	0
2	Shelf 0	neuston	Rhopalonema velatun	0
2	Shelf 0	neuston	Clytia sp	0
2	Shelf 0	neuston	Malagazzia carolinae	0
2	Shelf 0	neuston	Mitrocomella sp	0
2	Shelf 0	neuston	Eucheilota sp	0
2	Shelf 0	neuston	Corymorpha gracilis	0
2	Shelf 0	neuston	Laodicea undulata	0
2	Shelf 0	neuston	Nubiella sp	0
2	Shelf 0	neuston	Octophialucium haeckeli	0
2	Shelf 0	neuston	Stauridiosarcia producta	0
2	Shelf 0	neuston	Eutonina scintillans	0
2	Shelf 0	neuston	Pegantha laevis	0
2	Shelf 0	neuston	Vellela vellela	0
2	Shelf 0	neuston	Abyla sp.	0
2	Shelf 0	neuston	Abylopsis eschscholtzi	0
2	Shelf 0	neuston	Abylopsis tetragona	0
2	Shelf 0	neuston	Bassia Bassensis	0
2	Shelf 0	neuston	Ceratocymba leuckartii	0
2	Shelf 0	neuston	Chelophyes Appendiculata	0
2	Shelf 0	neuston	Diphyes bojani	0
2	Shelf 0	neuston	Diphyes dispar	0
2	Shelf 0	neuston	Enneagonun hyalinum	0
2	Shelf 0	neuston	Eudoxoides mitra	0
2	Shelf 0	neuston	Eudoxoides spiralis	0
2	Shelf 0	neuston	Hippopodius hippopus	0
2	Shelf 0	neuston	Lensia campanella	0
2	Shelf 0	neuston	Lensia conoidea	0
2	Shelf 0	neuston	Lensia cossack	0
2	Shelf 0	neuston	Lensia subitiloides	0
2	Shelf 0	neuston	Lensia subtilis	0
2	Shelf 0	neuston	Muggiaea kochi	0
2	Shelf 0	neuston	Sulculeolaria biloba	0
2	Shelf 0	neuston	Sulculeolaria chuni	0
2	Shelf 0	neuston	Sulculeolaria monoica	0
2	Shelf 0	neuston	Sulculeolaria turgida	0
2	Shelf 0	neuston	Physalia physalis	0
2	Shelf 0	neuston	Agalma elegans	0
2	Shelf 0	neuston	Agalma okeni	0
2	Shelf 0	neuston	Athorybia rosacea	0
2	Shelf 0	neuston	Cordagalma ordinatta	0
2	Shelf 0	neuston	Halistema rubrum	0
2	Shelf 0	neuston	Nanomia bijuga	0
2	Shelf 0	neuston	Physophora hydrostatica	0
2	Shelf 0	neuston	Larva Athorybia	0
2	Shelf 0	neuston	Larva Cerinula	0
2	Shelf 0	neuston	Larva Éfira	0
2	Shelf 0	neuston	Nausithoe aurea	0
2	Shelf 0	neuston	Helgicirrha cari	0
2	Shelf 0	neuston	Helgicirrha sp. nov.	0
2	Shelf 0	neuston	Sminthea eurygaster	0
2	Shelf 0	neuston	Cytaeis sp.1	0
2	Shelf 0	neuston	Rhopalonema velatum	0
2	Shelf 0	neuston	Obelia sp	0
2	Shelf 0	neuston	Nubiella sp. Nov.	0
2	Shelf 0	neuston	Cirrholovenia tetranema	0
2	Shelf 0	neuston	Nausithoe punctata	0
2	Shelf 0	neuston	Clytia spp.	0
2	Shelf 0	neuston	Eucheilota maculata	0
2	Shelf 0	neuston	Cirrhitiara sp.	0
2	Shelf 0	neuston	Anthomedusae sp. (brotos medusoides)	0
2	Shelf 0	neuston	Cunina frugifera	0
2	Shelf 0	neuston	Eirene lactea	0
2	Shelf 0	neuston	Aequorea spp.	0
2	Shelf 0	neuston	Octophialucium bigelowi	0
2	Shelf 0	neuston	Cirrholovenia polynema	0
2	Shelf 0	neuston	Eucheilota spp.	0
2	Shelf 0	neuston	Gastroblasta sp.	0
2	Shelf 0	neuston	Hydrichthys sp.	0
2	Shelf 0	neuston	Levenellidae sp.	0
2	Shelf 0	neuston	Aequorea forskalea	0
2	Shelf 0	neuston	Anthomedusae sp.2 (linhas de nematocistos)	0
2	Shelf 0	neuston	Mitrocomium cirratum	0
2	Shelf 0	neuston	Olindias sp.	0
2	Shelf 0	neuston	Pegantha martagon	0
2	Shelf 0	neuston	Cytaeis sp.2	0
2	Shelf 0	neuston	Amphinema sp. nov.	0
2	Shelf 0	neuston	Hidromedusae sp. (Cluster nos tentáculos)	0
2	Shelf 0	neuston	Bougainvillia muscus	0
2	Shelf 0	neuston	Corynidae sp.	0
2	Shelf 0	neuston	Lensia meteori	0
2	Shelf 0	neuston	Lychnagalma utricularia	0
2	Shelf 0	neuston	Cordagalma ordinatum	0
2	Shelf 0	neuston	Amphicaryon sp.	0
2	Shelf 0	neuston	Forskalia tholoides	0
2	Shelf 0	neuston	Lensia subitilis	0
2	Shelf 0	neuston	Lensia spp.	0
2	Shelf 0	neuston	Lensia hardy	0
2	Shelf 0	neuston	Rosacea cymbiforms	0
2	Shelf 0	neuston	Lensia hotspur	0
2	Shelf 0	neuston	Dimophyes arctica	0
2	Shelf 0	neuston	Chuniphyes sp.	0
2	Shelf 0	neuston	Forskalia edwardsii	0
2	Shelf 0	neuston	Lensia fowleri	0
2	Shelf 0	neuston	Abyla trigona	0
2	Shelf 0	neuston	Forskalia contorta	0
2	Shelf 0	neuston	Sphaeronectes koelikeri	0
2	Shelf 0	neuston	Amphicaryon peltifera	0
2	Shelf 0	neuston	Lensia leloup	0
2	Shelf 0	neuston	Sphaeronectes gracilis	0
2	Shelf 0	neuston	Rosacea sp.	0
2	Shelf 0	neuston	Lensia subtiloides	0
2	Shelf 0	neuston	Sulculeolária quadrivalvis	0
2	Shelf 0	neuston	Larva cerinula	0
2	Shelf 0	neuston	Larva éfira	0
2	Shelf 0	neuston	Larva thoribia	0
3	Shelf 0	neuston	Liriope tetraphylla	1.63429
3	Shelf 0	neuston	Cytaeis tetrastyla	0
3	Shelf 0	neuston	Cunina octonaria	0
3	Shelf 0	neuston	Porpita porpita	0
3	Shelf 0	neuston	Aglaura hemistoma	0
3	Shelf 0	neuston	Eirene viridula	0
3	Shelf 0	neuston	Solmundella bitentaculata	0
3	Shelf 0	neuston	Pegantha triloba	0
3	Shelf 0	neuston	Annatiara affins	0
3	Shelf 0	neuston	Persa incolorata	0
3	Shelf 0	neuston	Aequorea Macrodactyla	0
3	Shelf 0	neuston	Rhopalonema velatun	0
3	Shelf 0	neuston	Clytia sp	0
3	Shelf 0	neuston	Malagazzia carolinae	0
3	Shelf 0	neuston	Mitrocomella sp	0
3	Shelf 0	neuston	Eucheilota sp	0
3	Shelf 0	neuston	Corymorpha gracilis	0
3	Shelf 0	neuston	Laodicea undulata	0
3	Shelf 0	neuston	Nubiella sp	0
3	Shelf 0	neuston	Octophialucium haeckeli	0
3	Shelf 0	neuston	Stauridiosarcia producta	0
3	Shelf 0	neuston	Eutonina scintillans	0
3	Shelf 0	neuston	Pegantha laevis	0
3	Shelf 0	neuston	Vellela vellela	0
3	Shelf 0	neuston	Abyla sp.	0
3	Shelf 0	neuston	Abylopsis eschscholtzi	0
3	Shelf 0	neuston	Abylopsis tetragona	0
3	Shelf 0	neuston	Bassia Bassensis	0
3	Shelf 0	neuston	Ceratocymba leuckartii	0
3	Shelf 0	neuston	Chelophyes Appendiculata	0
3	Shelf 0	neuston	Diphyes bojani	0.817146
3	Shelf 0	neuston	Diphyes dispar	0
3	Shelf 0	neuston	Enneagonun hyalinum	0
3	Shelf 0	neuston	Eudoxoides mitra	0
3	Shelf 0	neuston	Eudoxoides spiralis	0
3	Shelf 0	neuston	Hippopodius hippopus	0
3	Shelf 0	neuston	Lensia campanella	0
3	Shelf 0	neuston	Lensia conoidea	0
3	Shelf 0	neuston	Lensia cossack	0
3	Shelf 0	neuston	Lensia subitiloides	0
3	Shelf 0	neuston	Lensia subtilis	0
3	Shelf 0	neuston	Muggiaea kochi	0
3	Shelf 0	neuston	Sulculeolaria biloba	0
3	Shelf 0	neuston	Sulculeolaria chuni	0
3	Shelf 0	neuston	Sulculeolaria monoica	0
3	Shelf 0	neuston	Sulculeolaria turgida	0
3	Shelf 0	neuston	Physalia physalis	0
3	Shelf 0	neuston	Agalma elegans	0
3	Shelf 0	neuston	Agalma okeni	0
3	Shelf 0	neuston	Athorybia rosacea	0
3	Shelf 0	neuston	Cordagalma ordinatta	0
3	Shelf 0	neuston	Halistema rubrum	0
3	Shelf 0	neuston	Nanomia bijuga	0
3	Shelf 0	neuston	Physophora hydrostatica	0
3	Shelf 0	neuston	Larva Athorybia	0
3	Shelf 0	neuston	Larva Cerinula	0
3	Shelf 0	neuston	Larva Éfira	0
3	Shelf 0	neuston	Nausithoe aurea	0
3	Shelf 0	neuston	Helgicirrha cari	0
3	Shelf 0	neuston	Helgicirrha sp. nov.	0
3	Shelf 0	neuston	Sminthea eurygaster	0
3	Shelf 0	neuston	Cytaeis sp.1	0
3	Shelf 0	neuston	Rhopalonema velatum	0
3	Shelf 0	neuston	Obelia sp	0
3	Shelf 0	neuston	Nubiella sp. Nov.	0
3	Shelf 0	neuston	Cirrholovenia tetranema	0
3	Shelf 0	neuston	Nausithoe punctata	0
3	Shelf 0	neuston	Clytia spp.	0
3	Shelf 0	neuston	Eucheilota maculata	0
3	Shelf 0	neuston	Cirrhitiara sp.	0
3	Shelf 0	neuston	Anthomedusae sp. (brotos medusoides)	0
3	Shelf 0	neuston	Cunina frugifera	0
3	Shelf 0	neuston	Eirene lactea	0
3	Shelf 0	neuston	Aequorea spp.	0
3	Shelf 0	neuston	Octophialucium bigelowi	0
3	Shelf 0	neuston	Cirrholovenia polynema	0
3	Shelf 0	neuston	Eucheilota spp.	0
3	Shelf 0	neuston	Gastroblasta sp.	0
3	Shelf 0	neuston	Hydrichthys sp.	0
3	Shelf 0	neuston	Levenellidae sp.	0
3	Shelf 0	neuston	Aequorea forskalea	0
3	Shelf 0	neuston	Anthomedusae sp.2 (linhas de nematocistos)	0
3	Shelf 0	neuston	Mitrocomium cirratum	0
3	Shelf 0	neuston	Olindias sp.	0
3	Shelf 0	neuston	Pegantha martagon	0
3	Shelf 0	neuston	Cytaeis sp.2	0
3	Shelf 0	neuston	Amphinema sp. nov.	0
3	Shelf 0	neuston	Hidromedusae sp. (Cluster nos tentáculos)	0
3	Shelf 0	neuston	Bougainvillia muscus	0
3	Shelf 0	neuston	Corynidae sp.	0
3	Shelf 0	neuston	Lensia meteori	0
3	Shelf 0	neuston	Lychnagalma utricularia	0
3	Shelf 0	neuston	Cordagalma ordinatum	0
3	Shelf 0	neuston	Amphicaryon sp.	0
3	Shelf 0	neuston	Forskalia tholoides	0
3	Shelf 0	neuston	Lensia subitilis	0
3	Shelf 0	neuston	Lensia spp.	0
3	Shelf 0	neuston	Lensia hardy	0
3	Shelf 0	neuston	Rosacea cymbiforms	0
3	Shelf 0	neuston	Lensia hotspur	0
3	Shelf 0	neuston	Dimophyes arctica	0
3	Shelf 0	neuston	Chuniphyes sp.	0
3	Shelf 0	neuston	Forskalia edwardsii	0
3	Shelf 0	neuston	Lensia fowleri	0
3	Shelf 0	neuston	Abyla trigona	0
3	Shelf 0	neuston	Forskalia contorta	0
3	Shelf 0	neuston	Sphaeronectes koelikeri	0
3	Shelf 0	neuston	Amphicaryon peltifera	0
3	Shelf 0	neuston	Lensia leloup	0
3	Shelf 0	neuston	Sphaeronectes gracilis	0
3	Shelf 0	neuston	Rosacea sp.	0
3	Shelf 0	neuston	Lensia subtiloides	0
3	Shelf 0	neuston	Sulculeolária quadrivalvis	0
3	Shelf 0	neuston	Larva cerinula	0
3	Shelf 0	neuston	Larva éfira	0
3	Shelf 0	neuston	Larva thoribia	0
4	Shelf 0	neuston	Liriope tetraphylla	45.7404
4	Shelf 0	neuston	Cytaeis tetrastyla	0
4	Shelf 0	neuston	Cunina octonaria	0.190585
4	Shelf 0	neuston	Porpita porpita	0
4	Shelf 0	neuston	Aglaura hemistoma	0
4	Shelf 0	neuston	Eirene viridula	0
4	Shelf 0	neuston	Solmundella bitentaculata	0
4	Shelf 0	neuston	Pegantha triloba	0
4	Shelf 0	neuston	Annatiara affins	0
4	Shelf 0	neuston	Persa incolorata	0
4	Shelf 0	neuston	Aequorea Macrodactyla	0
4	Shelf 0	neuston	Rhopalonema velatun	0
4	Shelf 0	neuston	Clytia sp	0
4	Shelf 0	neuston	Malagazzia carolinae	0
4	Shelf 0	neuston	Mitrocomella sp	0
4	Shelf 0	neuston	Eucheilota sp	0
4	Shelf 0	neuston	Corymorpha gracilis	0
4	Shelf 0	neuston	Laodicea undulata	0
4	Shelf 0	neuston	Nubiella sp	0
4	Shelf 0	neuston	Octophialucium haeckeli	0
4	Shelf 0	neuston	Stauridiosarcia producta	0
4	Shelf 0	neuston	Eutonina scintillans	0
4	Shelf 0	neuston	Pegantha laevis	0
4	Shelf 0	neuston	Vellela vellela	0
4	Shelf 0	neuston	Abyla sp.	0
4	Shelf 0	neuston	Abylopsis eschscholtzi	0.190585
4	Shelf 0	neuston	Abylopsis tetragona	0
4	Shelf 0	neuston	Bassia Bassensis	0
4	Shelf 0	neuston	Ceratocymba leuckartii	0
4	Shelf 0	neuston	Chelophyes Appendiculata	0
4	Shelf 0	neuston	Diphyes bojani	0
4	Shelf 0	neuston	Diphyes dispar	0
4	Shelf 0	neuston	Enneagonun hyalinum	0
4	Shelf 0	neuston	Eudoxoides mitra	0
4	Shelf 0	neuston	Eudoxoides spiralis	0
4	Shelf 0	neuston	Hippopodius hippopus	0
4	Shelf 0	neuston	Lensia campanella	0
4	Shelf 0	neuston	Lensia conoidea	0
4	Shelf 0	neuston	Lensia cossack	0
4	Shelf 0	neuston	Lensia subitiloides	0
4	Shelf 0	neuston	Lensia subtilis	0
4	Shelf 0	neuston	Muggiaea kochi	0
4	Shelf 0	neuston	Sulculeolaria biloba	0
4	Shelf 0	neuston	Sulculeolaria chuni	0
4	Shelf 0	neuston	Sulculeolaria monoica	0
4	Shelf 0	neuston	Sulculeolaria turgida	0
4	Shelf 0	neuston	Physalia physalis	0
4	Shelf 0	neuston	Agalma elegans	0
4	Shelf 0	neuston	Agalma okeni	0
4	Shelf 0	neuston	Athorybia rosacea	0
4	Shelf 0	neuston	Cordagalma ordinatta	0
4	Shelf 0	neuston	Halistema rubrum	0
4	Shelf 0	neuston	Nanomia bijuga	0
4	Shelf 0	neuston	Physophora hydrostatica	0
4	Shelf 0	neuston	Larva Athorybia	0
4	Shelf 0	neuston	Larva Cerinula	0
4	Shelf 0	neuston	Larva Éfira	0
4	Shelf 0	neuston	Nausithoe aurea	0
4	Shelf 0	neuston	Helgicirrha cari	0
4	Shelf 0	neuston	Helgicirrha sp. nov.	0
4	Shelf 0	neuston	Sminthea eurygaster	0
4	Shelf 0	neuston	Cytaeis sp.1	0
4	Shelf 0	neuston	Rhopalonema velatum	0
4	Shelf 0	neuston	Obelia sp	0
4	Shelf 0	neuston	Nubiella sp. Nov.	0
4	Shelf 0	neuston	Cirrholovenia tetranema	0
4	Shelf 0	neuston	Nausithoe punctata	0
4	Shelf 0	neuston	Clytia spp.	0
4	Shelf 0	neuston	Eucheilota maculata	0
4	Shelf 0	neuston	Cirrhitiara sp.	0
4	Shelf 0	neuston	Anthomedusae sp. (brotos medusoides)	0
4	Shelf 0	neuston	Cunina frugifera	0
4	Shelf 0	neuston	Eirene lactea	0
4	Shelf 0	neuston	Aequorea spp.	0
4	Shelf 0	neuston	Octophialucium bigelowi	0
4	Shelf 0	neuston	Cirrholovenia polynema	0
4	Shelf 0	neuston	Eucheilota spp.	0
4	Shelf 0	neuston	Gastroblasta sp.	0
4	Shelf 0	neuston	Hydrichthys sp.	0
4	Shelf 0	neuston	Levenellidae sp.	0
4	Shelf 0	neuston	Aequorea forskalea	0
4	Shelf 0	neuston	Anthomedusae sp.2 (linhas de nematocistos)	0
4	Shelf 0	neuston	Mitrocomium cirratum	0
4	Shelf 0	neuston	Olindias sp.	0
4	Shelf 0	neuston	Pegantha martagon	0
4	Shelf 0	neuston	Cytaeis sp.2	0
4	Shelf 0	neuston	Amphinema sp. nov.	0
4	Shelf 0	neuston	Hidromedusae sp. (Cluster nos tentáculos)	0
4	Shelf 0	neuston	Bougainvillia muscus	0
4	Shelf 0	neuston	Corynidae sp.	0
4	Shelf 0	neuston	Lensia meteori	0
4	Shelf 0	neuston	Lychnagalma utricularia	0
4	Shelf 0	neuston	Cordagalma ordinatum	0
4	Shelf 0	neuston	Amphicaryon sp.	0
4	Shelf 0	neuston	Forskalia tholoides	0
4	Shelf 0	neuston	Lensia subitilis	0
4	Shelf 0	neuston	Lensia spp.	0
4	Shelf 0	neuston	Lensia hardy	0
4	Shelf 0	neuston	Rosacea cymbiforms	0
4	Shelf 0	neuston	Lensia hotspur	0
4	Shelf 0	neuston	Dimophyes arctica	0
4	Shelf 0	neuston	Chuniphyes sp.	0
4	Shelf 0	neuston	Forskalia edwardsii	0
4	Shelf 0	neuston	Lensia fowleri	0
4	Shelf 0	neuston	Abyla trigona	0
4	Shelf 0	neuston	Forskalia contorta	0
4	Shelf 0	neuston	Sphaeronectes koelikeri	0
4	Shelf 0	neuston	Amphicaryon peltifera	0
4	Shelf 0	neuston	Lensia leloup	0
4	Shelf 0	neuston	Sphaeronectes gracilis	0
4	Shelf 0	neuston	Rosacea sp.	0
4	Shelf 0	neuston	Lensia subtiloides	0
4	Shelf 0	neuston	Sulculeolária quadrivalvis	0
4	Shelf 0	neuston	Larva cerinula	0
4	Shelf 0	neuston	Larva éfira	0
4	Shelf 0	neuston	Larva thoribia	0
5	Shelf 0	neuston	Liriope tetraphylla	4.63876
5	Shelf 0	neuston	Cytaeis tetrastyla	0
5	Shelf 0	neuston	Cunina octonaria	0
5	Shelf 0	neuston	Porpita porpita	0
5	Shelf 0	neuston	Aglaura hemistoma	0
5	Shelf 0	neuston	Eirene viridula	0
5	Shelf 0	neuston	Solmundella bitentaculata	0
5	Shelf 0	neuston	Pegantha triloba	0
5	Shelf 0	neuston	Annatiara affins	0
5	Shelf 0	neuston	Persa incolorata	0
5	Shelf 0	neuston	Aequorea Macrodactyla	0
5	Shelf 0	neuston	Rhopalonema velatun	0
5	Shelf 0	neuston	Clytia sp	0
5	Shelf 0	neuston	Malagazzia carolinae	0
5	Shelf 0	neuston	Mitrocomella sp	0
5	Shelf 0	neuston	Eucheilota sp	0
5	Shelf 0	neuston	Corymorpha gracilis	0
5	Shelf 0	neuston	Laodicea undulata	0
5	Shelf 0	neuston	Nubiella sp	0
5	Shelf 0	neuston	Octophialucium haeckeli	0
5	Shelf 0	neuston	Stauridiosarcia producta	0
5	Shelf 0	neuston	Eutonina scintillans	0
5	Shelf 0	neuston	Pegantha laevis	0
5	Shelf 0	neuston	Vellela vellela	0
5	Shelf 0	neuston	Abyla sp.	0
5	Shelf 0	neuston	Abylopsis eschscholtzi	0
5	Shelf 0	neuston	Abylopsis tetragona	0
5	Shelf 0	neuston	Bassia Bassensis	0
5	Shelf 0	neuston	Ceratocymba leuckartii	0
5	Shelf 0	neuston	Chelophyes Appendiculata	0
5	Shelf 0	neuston	Diphyes bojani	0
5	Shelf 0	neuston	Diphyes dispar	0
5	Shelf 0	neuston	Enneagonun hyalinum	0
5	Shelf 0	neuston	Eudoxoides mitra	0
5	Shelf 0	neuston	Eudoxoides spiralis	0
5	Shelf 0	neuston	Hippopodius hippopus	0
5	Shelf 0	neuston	Lensia campanella	0
5	Shelf 0	neuston	Lensia conoidea	0
5	Shelf 0	neuston	Lensia cossack	0
5	Shelf 0	neuston	Lensia subitiloides	0
5	Shelf 0	neuston	Lensia subtilis	0
5	Shelf 0	neuston	Muggiaea kochi	0
5	Shelf 0	neuston	Sulculeolaria biloba	0
5	Shelf 0	neuston	Sulculeolaria chuni	0
5	Shelf 0	neuston	Sulculeolaria monoica	0
5	Shelf 0	neuston	Sulculeolaria turgida	0
5	Shelf 0	neuston	Physalia physalis	0
5	Shelf 0	neuston	Agalma elegans	0
5	Shelf 0	neuston	Agalma okeni	0
5	Shelf 0	neuston	Athorybia rosacea	0
5	Shelf 0	neuston	Cordagalma ordinatta	0
5	Shelf 0	neuston	Halistema rubrum	0
5	Shelf 0	neuston	Nanomia bijuga	0
5	Shelf 0	neuston	Physophora hydrostatica	0
5	Shelf 0	neuston	Larva Athorybia	0
5	Shelf 0	neuston	Larva Cerinula	0
5	Shelf 0	neuston	Larva Éfira	0
5	Shelf 0	neuston	Nausithoe aurea	0
5	Shelf 0	neuston	Helgicirrha cari	0
5	Shelf 0	neuston	Helgicirrha sp. nov.	0
5	Shelf 0	neuston	Sminthea eurygaster	0
5	Shelf 0	neuston	Cytaeis sp.1	0
5	Shelf 0	neuston	Rhopalonema velatum	0
5	Shelf 0	neuston	Obelia sp	0
5	Shelf 0	neuston	Nubiella sp. Nov.	0
5	Shelf 0	neuston	Cirrholovenia tetranema	0
5	Shelf 0	neuston	Nausithoe punctata	0
5	Shelf 0	neuston	Clytia spp.	0
5	Shelf 0	neuston	Eucheilota maculata	0
5	Shelf 0	neuston	Cirrhitiara sp.	0
5	Shelf 0	neuston	Anthomedusae sp. (brotos medusoides)	0
5	Shelf 0	neuston	Cunina frugifera	0
5	Shelf 0	neuston	Eirene lactea	0
5	Shelf 0	neuston	Aequorea spp.	0
5	Shelf 0	neuston	Octophialucium bigelowi	0
5	Shelf 0	neuston	Cirrholovenia polynema	0
5	Shelf 0	neuston	Eucheilota spp.	0
5	Shelf 0	neuston	Gastroblasta sp.	0
5	Shelf 0	neuston	Hydrichthys sp.	0
5	Shelf 0	neuston	Levenellidae sp.	0
5	Shelf 0	neuston	Aequorea forskalea	0
5	Shelf 0	neuston	Anthomedusae sp.2 (linhas de nematocistos)	0
5	Shelf 0	neuston	Mitrocomium cirratum	0
5	Shelf 0	neuston	Olindias sp.	0
5	Shelf 0	neuston	Pegantha martagon	0
5	Shelf 0	neuston	Cytaeis sp.2	0
5	Shelf 0	neuston	Amphinema sp. nov.	0
5	Shelf 0	neuston	Hidromedusae sp. (Cluster nos tentáculos)	0
5	Shelf 0	neuston	Bougainvillia muscus	0
5	Shelf 0	neuston	Corynidae sp.	0
5	Shelf 0	neuston	Lensia meteori	0
5	Shelf 0	neuston	Lychnagalma utricularia	0
5	Shelf 0	neuston	Cordagalma ordinatum	0
5	Shelf 0	neuston	Amphicaryon sp.	0
5	Shelf 0	neuston	Forskalia tholoides	0
5	Shelf 0	neuston	Lensia subitilis	0
5	Shelf 0	neuston	Lensia spp.	0
5	Shelf 0	neuston	Lensia hardy	0
5	Shelf 0	neuston	Rosacea cymbiforms	0
5	Shelf 0	neuston	Lensia hotspur	0
5	Shelf 0	neuston	Dimophyes arctica	0
5	Shelf 0	neuston	Chuniphyes sp.	0
5	Shelf 0	neuston	Forskalia edwardsii	0
5	Shelf 0	neuston	Lensia fowleri	0
5	Shelf 0	neuston	Abyla trigona	0
5	Shelf 0	neuston	Forskalia contorta	0
5	Shelf 0	neuston	Sphaeronectes koelikeri	0
5	Shelf 0	neuston	Amphicaryon peltifera	0
5	Shelf 0	neuston	Lensia leloup	0
5	Shelf 0	neuston	Sphaeronectes gracilis	0
5	Shelf 0	neuston	Rosacea sp.	0
5	Shelf 0	neuston	Lensia subtiloides	0
5	Shelf 0	neuston	Sulculeolária quadrivalvis	0
5	Shelf 0	neuston	Larva cerinula	0
5	Shelf 0	neuston	Larva éfira	0
5	Shelf 0	neuston	Larva thoribia	0
6	Shelf 0	neuston	Liriope tetraphylla	744.446
6	Shelf 0	neuston	Cytaeis tetrastyla	0
6	Shelf 0	neuston	Cunina octonaria	0
6	Shelf 0	neuston	Porpita porpita	0
6	Shelf 0	neuston	Aglaura hemistoma	0
6	Shelf 0	neuston	Eirene viridula	0
6	Shelf 0	neuston	Solmundella bitentaculata	0
6	Shelf 0	neuston	Pegantha triloba	0
6	Shelf 0	neuston	Annatiara affins	0
6	Shelf 0	neuston	Persa incolorata	0
6	Shelf 0	neuston	Aequorea Macrodactyla	0
6	Shelf 0	neuston	Rhopalonema velatun	0
6	Shelf 0	neuston	Clytia sp	0
6	Shelf 0	neuston	Malagazzia carolinae	0
6	Shelf 0	neuston	Mitrocomella sp	0
6	Shelf 0	neuston	Eucheilota sp	0
6	Shelf 0	neuston	Corymorpha gracilis	0
6	Shelf 0	neuston	Laodicea undulata	0
6	Shelf 0	neuston	Nubiella sp	0
6	Shelf 0	neuston	Octophialucium haeckeli	0
6	Shelf 0	neuston	Stauridiosarcia producta	0
6	Shelf 0	neuston	Eutonina scintillans	0
6	Shelf 0	neuston	Pegantha laevis	0
6	Shelf 0	neuston	Vellela vellela	0
6	Shelf 0	neuston	Abyla sp.	0
6	Shelf 0	neuston	Abylopsis eschscholtzi	0
6	Shelf 0	neuston	Abylopsis tetragona	0
6	Shelf 0	neuston	Bassia Bassensis	0
6	Shelf 0	neuston	Ceratocymba leuckartii	0
6	Shelf 0	neuston	Chelophyes Appendiculata	0
6	Shelf 0	neuston	Diphyes bojani	2.47736
6	Shelf 0	neuston	Diphyes dispar	80.5141
6	Shelf 0	neuston	Enneagonun hyalinum	0
6	Shelf 0	neuston	Eudoxoides mitra	0
6	Shelf 0	neuston	Eudoxoides spiralis	0
6	Shelf 0	neuston	Hippopodius hippopus	0
6	Shelf 0	neuston	Lensia campanella	0
6	Shelf 0	neuston	Lensia conoidea	0
6	Shelf 0	neuston	Lensia cossack	0
6	Shelf 0	neuston	Lensia subitiloides	0
6	Shelf 0	neuston	Lensia subtilis	2.47736
6	Shelf 0	neuston	Muggiaea kochi	0
6	Shelf 0	neuston	Sulculeolaria biloba	0
6	Shelf 0	neuston	Sulculeolaria chuni	0
6	Shelf 0	neuston	Sulculeolaria monoica	0
6	Shelf 0	neuston	Sulculeolaria turgida	0
6	Shelf 0	neuston	Physalia physalis	0
6	Shelf 0	neuston	Agalma elegans	0
6	Shelf 0	neuston	Agalma okeni	0
6	Shelf 0	neuston	Athorybia rosacea	0
6	Shelf 0	neuston	Cordagalma ordinatta	0
6	Shelf 0	neuston	Halistema rubrum	0
6	Shelf 0	neuston	Nanomia bijuga	1.23868
6	Shelf 0	neuston	Physophora hydrostatica	0
6	Shelf 0	neuston	Larva Athorybia	0
6	Shelf 0	neuston	Larva Cerinula	0
6	Shelf 0	neuston	Larva Éfira	2.47736
6	Shelf 0	neuston	Nausithoe aurea	0
6	Shelf 0	neuston	Helgicirrha cari	0
6	Shelf 0	neuston	Helgicirrha sp. nov.	0
6	Shelf 0	neuston	Sminthea eurygaster	0
6	Shelf 0	neuston	Cytaeis sp.1	0
6	Shelf 0	neuston	Rhopalonema velatum	0
6	Shelf 0	neuston	Obelia sp	0
6	Shelf 0	neuston	Nubiella sp. Nov.	0
6	Shelf 0	neuston	Cirrholovenia tetranema	0
6	Shelf 0	neuston	Nausithoe punctata	0
6	Shelf 0	neuston	Clytia spp.	0
6	Shelf 0	neuston	Eucheilota maculata	0
6	Shelf 0	neuston	Cirrhitiara sp.	0
6	Shelf 0	neuston	Anthomedusae sp. (brotos medusoides)	0
6	Shelf 0	neuston	Cunina frugifera	0
6	Shelf 0	neuston	Eirene lactea	0
6	Shelf 0	neuston	Aequorea spp.	0
6	Shelf 0	neuston	Octophialucium bigelowi	0
6	Shelf 0	neuston	Cirrholovenia polynema	0
6	Shelf 0	neuston	Eucheilota spp.	0
6	Shelf 0	neuston	Gastroblasta sp.	0
6	Shelf 0	neuston	Hydrichthys sp.	0
6	Shelf 0	neuston	Levenellidae sp.	0
6	Shelf 0	neuston	Aequorea forskalea	0
6	Shelf 0	neuston	Anthomedusae sp.2 (linhas de nematocistos)	0
6	Shelf 0	neuston	Mitrocomium cirratum	0
6	Shelf 0	neuston	Olindias sp.	0
6	Shelf 0	neuston	Pegantha martagon	0
6	Shelf 0	neuston	Cytaeis sp.2	0
6	Shelf 0	neuston	Amphinema sp. nov.	0
6	Shelf 0	neuston	Hidromedusae sp. (Cluster nos tentáculos)	0
6	Shelf 0	neuston	Bougainvillia muscus	0
6	Shelf 0	neuston	Corynidae sp.	0
6	Shelf 0	neuston	Lensia meteori	0
6	Shelf 0	neuston	Lychnagalma utricularia	0
6	Shelf 0	neuston	Cordagalma ordinatum	0
6	Shelf 0	neuston	Amphicaryon sp.	0
6	Shelf 0	neuston	Forskalia tholoides	0
6	Shelf 0	neuston	Lensia subitilis	0
6	Shelf 0	neuston	Lensia spp.	0
6	Shelf 0	neuston	Lensia hardy	0
6	Shelf 0	neuston	Rosacea cymbiforms	0
6	Shelf 0	neuston	Lensia hotspur	0
6	Shelf 0	neuston	Dimophyes arctica	0
6	Shelf 0	neuston	Chuniphyes sp.	0
6	Shelf 0	neuston	Forskalia edwardsii	0
6	Shelf 0	neuston	Lensia fowleri	0
6	Shelf 0	neuston	Abyla trigona	0
6	Shelf 0	neuston	Forskalia contorta	0
6	Shelf 0	neuston	Sphaeronectes koelikeri	0
6	Shelf 0	neuston	Amphicaryon peltifera	0
6	Shelf 0	neuston	Lensia leloup	0
6	Shelf 0	neuston	Sphaeronectes gracilis	0
6	Shelf 0	neuston	Rosacea sp.	0
6	Shelf 0	neuston	Lensia subtiloides	0
6	Shelf 0	neuston	Sulculeolária quadrivalvis	0
6	Shelf 0	neuston	Larva cerinula	0
6	Shelf 0	neuston	Larva éfira	0
6	Shelf 0	neuston	Larva thoribia	0
7	Shelf 0	neuston	Liriope tetraphylla	205.526
7	Shelf 0	neuston	Cytaeis tetrastyla	0
7	Shelf 0	neuston	Cunina octonaria	0
7	Shelf 0	neuston	Porpita porpita	0
7	Shelf 0	neuston	Aglaura hemistoma	0
7	Shelf 0	neuston	Eirene viridula	0
7	Shelf 0	neuston	Solmundella bitentaculata	0
7	Shelf 0	neuston	Pegantha triloba	0
7	Shelf 0	neuston	Annatiara affins	0
7	Shelf 0	neuston	Persa incolorata	0
7	Shelf 0	neuston	Aequorea Macrodactyla	0
7	Shelf 0	neuston	Rhopalonema velatun	0
7	Shelf 0	neuston	Clytia sp	0
7	Shelf 0	neuston	Malagazzia carolinae	0
7	Shelf 0	neuston	Mitrocomella sp	0
7	Shelf 0	neuston	Eucheilota sp	0
7	Shelf 0	neuston	Corymorpha gracilis	0
7	Shelf 0	neuston	Laodicea undulata	0
7	Shelf 0	neuston	Nubiella sp	0
7	Shelf 0	neuston	Octophialucium haeckeli	0
7	Shelf 0	neuston	Stauridiosarcia producta	0
7	Shelf 0	neuston	Eutonina scintillans	0
7	Shelf 0	neuston	Pegantha laevis	0
7	Shelf 0	neuston	Vellela vellela	0
7	Shelf 0	neuston	Abyla sp.	0
7	Shelf 0	neuston	Abylopsis eschscholtzi	0
7	Shelf 0	neuston	Abylopsis tetragona	0
7	Shelf 0	neuston	Bassia Bassensis	0
7	Shelf 0	neuston	Ceratocymba leuckartii	0
7	Shelf 0	neuston	Chelophyes Appendiculata	0
7	Shelf 0	neuston	Diphyes bojani	0
7	Shelf 0	neuston	Diphyes dispar	16.0747
7	Shelf 0	neuston	Enneagonun hyalinum	0
7	Shelf 0	neuston	Eudoxoides mitra	0
7	Shelf 0	neuston	Eudoxoides spiralis	0
7	Shelf 0	neuston	Hippopodius hippopus	0
7	Shelf 0	neuston	Lensia campanella	0
7	Shelf 0	neuston	Lensia conoidea	0
7	Shelf 0	neuston	Lensia cossack	0
7	Shelf 0	neuston	Lensia subitiloides	0
7	Shelf 0	neuston	Lensia subtilis	0
7	Shelf 0	neuston	Muggiaea kochi	0
7	Shelf 0	neuston	Sulculeolaria biloba	0
7	Shelf 0	neuston	Sulculeolaria chuni	0
7	Shelf 0	neuston	Sulculeolaria monoica	0
7	Shelf 0	neuston	Sulculeolaria turgida	0
7	Shelf 0	neuston	Physalia physalis	0
7	Shelf 0	neuston	Agalma elegans	0
7	Shelf 0	neuston	Agalma okeni	0
7	Shelf 0	neuston	Athorybia rosacea	0
7	Shelf 0	neuston	Cordagalma ordinatta	0
7	Shelf 0	neuston	Halistema rubrum	0
7	Shelf 0	neuston	Nanomia bijuga	0
7	Shelf 0	neuston	Physophora hydrostatica	0
7	Shelf 0	neuston	Larva Athorybia	0
7	Shelf 0	neuston	Larva Cerinula	0
7	Shelf 0	neuston	Larva Éfira	0
7	Shelf 0	neuston	Nausithoe aurea	0
7	Shelf 0	neuston	Helgicirrha cari	0
7	Shelf 0	neuston	Helgicirrha sp. nov.	0
7	Shelf 0	neuston	Sminthea eurygaster	0
7	Shelf 0	neuston	Cytaeis sp.1	0
7	Shelf 0	neuston	Rhopalonema velatum	0
7	Shelf 0	neuston	Obelia sp	0
7	Shelf 0	neuston	Nubiella sp. Nov.	0
7	Shelf 0	neuston	Cirrholovenia tetranema	0
7	Shelf 0	neuston	Nausithoe punctata	0
7	Shelf 0	neuston	Clytia spp.	0
7	Shelf 0	neuston	Eucheilota maculata	0
7	Shelf 0	neuston	Cirrhitiara sp.	0
7	Shelf 0	neuston	Anthomedusae sp. (brotos medusoides)	0
7	Shelf 0	neuston	Cunina frugifera	0
7	Shelf 0	neuston	Eirene lactea	0
7	Shelf 0	neuston	Aequorea spp.	0
7	Shelf 0	neuston	Octophialucium bigelowi	0
7	Shelf 0	neuston	Cirrholovenia polynema	0
7	Shelf 0	neuston	Eucheilota spp.	0
7	Shelf 0	neuston	Gastroblasta sp.	0
7	Shelf 0	neuston	Hydrichthys sp.	0
7	Shelf 0	neuston	Levenellidae sp.	0
7	Shelf 0	neuston	Aequorea forskalea	0
7	Shelf 0	neuston	Anthomedusae sp.2 (linhas de nematocistos)	0
7	Shelf 0	neuston	Mitrocomium cirratum	0
7	Shelf 0	neuston	Olindias sp.	0
7	Shelf 0	neuston	Pegantha martagon	0
7	Shelf 0	neuston	Cytaeis sp.2	0
7	Shelf 0	neuston	Amphinema sp. nov.	0
7	Shelf 0	neuston	Hidromedusae sp. (Cluster nos tentáculos)	0
7	Shelf 0	neuston	Bougainvillia muscus	0
7	Shelf 0	neuston	Corynidae sp.	0
7	Shelf 0	neuston	Lensia meteori	0
7	Shelf 0	neuston	Lychnagalma utricularia	0
7	Shelf 0	neuston	Cordagalma ordinatum	0
7	Shelf 0	neuston	Amphicaryon sp.	0
7	Shelf 0	neuston	Forskalia tholoides	0
7	Shelf 0	neuston	Lensia subitilis	0
7	Shelf 0	neuston	Lensia spp.	0
7	Shelf 0	neuston	Lensia hardy	0
7	Shelf 0	neuston	Rosacea cymbiforms	0
7	Shelf 0	neuston	Lensia hotspur	0
7	Shelf 0	neuston	Dimophyes arctica	0
7	Shelf 0	neuston	Chuniphyes sp.	0
7	Shelf 0	neuston	Forskalia edwardsii	0
7	Shelf 0	neuston	Lensia fowleri	0
7	Shelf 0	neuston	Abyla trigona	0
7	Shelf 0	neuston	Forskalia contorta	0
7	Shelf 0	neuston	Sphaeronectes koelikeri	0
7	Shelf 0	neuston	Amphicaryon peltifera	0
7	Shelf 0	neuston	Lensia leloup	0
7	Shelf 0	neuston	Sphaeronectes gracilis	0
7	Shelf 0	neuston	Rosacea sp.	0
7	Shelf 0	neuston	Lensia subtiloides	0
7	Shelf 0	neuston	Sulculeolária quadrivalvis	0
7	Shelf 0	neuston	Larva cerinula	0
7	Shelf 0	neuston	Larva éfira	0
7	Shelf 0	neuston	Larva thoribia	0
8	Shelf 1	neuston	Liriope tetraphylla	1.54418
8	Shelf 1	neuston	Cytaeis tetrastyla	0
8	Shelf 1	neuston	Cunina octonaria	1.54418
8	Shelf 1	neuston	Porpita porpita	0
8	Shelf 1	neuston	Aglaura hemistoma	12.3535
8	Shelf 1	neuston	Eirene viridula	7.72091
8	Shelf 1	neuston	Solmundella bitentaculata	0
8	Shelf 1	neuston	Pegantha triloba	0
8	Shelf 1	neuston	Annatiara affins	0
8	Shelf 1	neuston	Persa incolorata	13.8976
8	Shelf 1	neuston	Aequorea Macrodactyla	0
8	Shelf 1	neuston	Rhopalonema velatun	0
8	Shelf 1	neuston	Clytia sp	1.54418
8	Shelf 1	neuston	Malagazzia carolinae	3.08836
8	Shelf 1	neuston	Mitrocomella sp	0
8	Shelf 1	neuston	Eucheilota sp	3.08836
8	Shelf 1	neuston	Corymorpha gracilis	0
8	Shelf 1	neuston	Laodicea undulata	0
8	Shelf 1	neuston	Nubiella sp	1.54418
8	Shelf 1	neuston	Octophialucium haeckeli	1.54418
8	Shelf 1	neuston	Stauridiosarcia producta	0
8	Shelf 1	neuston	Eutonina scintillans	0
8	Shelf 1	neuston	Pegantha laevis	0
8	Shelf 1	neuston	Vellela vellela	0
8	Shelf 1	neuston	Abyla sp.	0
8	Shelf 1	neuston	Abylopsis eschscholtzi	0
8	Shelf 1	neuston	Abylopsis tetragona	0
8	Shelf 1	neuston	Bassia Bassensis	3.08836
8	Shelf 1	neuston	Ceratocymba leuckartii	0
8	Shelf 1	neuston	Chelophyes Appendiculata	3.08836
8	Shelf 1	neuston	Diphyes bojani	0
8	Shelf 1	neuston	Diphyes dispar	9.26509
8	Shelf 1	neuston	Enneagonun hyalinum	33.972
8	Shelf 1	neuston	Eudoxoides mitra	0
8	Shelf 1	neuston	Eudoxoides spiralis	0
8	Shelf 1	neuston	Hippopodius hippopus	0
8	Shelf 1	neuston	Lensia campanella	0
8	Shelf 1	neuston	Lensia conoidea	0
8	Shelf 1	neuston	Lensia cossack	0
8	Shelf 1	neuston	Lensia subitiloides	0
8	Shelf 1	neuston	Lensia subtilis	0
8	Shelf 1	neuston	Muggiaea kochi	1.54418
8	Shelf 1	neuston	Sulculeolaria biloba	0
8	Shelf 1	neuston	Sulculeolaria chuni	0
8	Shelf 1	neuston	Sulculeolaria monoica	0
8	Shelf 1	neuston	Sulculeolaria turgida	0
8	Shelf 1	neuston	Physalia physalis	0
8	Shelf 1	neuston	Agalma elegans	0
8	Shelf 1	neuston	Agalma okeni	0
8	Shelf 1	neuston	Athorybia rosacea	0
8	Shelf 1	neuston	Cordagalma ordinatta	0
8	Shelf 1	neuston	Halistema rubrum	0
8	Shelf 1	neuston	Nanomia bijuga	6.17673
8	Shelf 1	neuston	Physophora hydrostatica	0
8	Shelf 1	neuston	Larva Athorybia	0
8	Shelf 1	neuston	Larva Cerinula	0
8	Shelf 1	neuston	Larva Éfira	0
8	Shelf 1	neuston	Nausithoe aurea	0
8	Shelf 1	neuston	Helgicirrha cari	0
8	Shelf 1	neuston	Helgicirrha sp. nov.	0
8	Shelf 1	neuston	Sminthea eurygaster	0
8	Shelf 1	neuston	Cytaeis sp.1	0
8	Shelf 1	neuston	Rhopalonema velatum	0
8	Shelf 1	neuston	Obelia sp	0
8	Shelf 1	neuston	Nubiella sp. Nov.	0
8	Shelf 1	neuston	Cirrholovenia tetranema	0
8	Shelf 1	neuston	Nausithoe punctata	0
8	Shelf 1	neuston	Clytia spp.	0
8	Shelf 1	neuston	Eucheilota maculata	0
8	Shelf 1	neuston	Cirrhitiara sp.	0
8	Shelf 1	neuston	Anthomedusae sp. (brotos medusoides)	0
8	Shelf 1	neuston	Cunina frugifera	0
8	Shelf 1	neuston	Eirene lactea	0
8	Shelf 1	neuston	Aequorea spp.	0
8	Shelf 1	neuston	Octophialucium bigelowi	0
8	Shelf 1	neuston	Cirrholovenia polynema	0
8	Shelf 1	neuston	Eucheilota spp.	0
8	Shelf 1	neuston	Gastroblasta sp.	0
8	Shelf 1	neuston	Hydrichthys sp.	0
8	Shelf 1	neuston	Levenellidae sp.	0
8	Shelf 1	neuston	Aequorea forskalea	0
8	Shelf 1	neuston	Anthomedusae sp.2 (linhas de nematocistos)	0
8	Shelf 1	neuston	Mitrocomium cirratum	0
8	Shelf 1	neuston	Olindias sp.	0
8	Shelf 1	neuston	Pegantha martagon	0
8	Shelf 1	neuston	Cytaeis sp.2	0
8	Shelf 1	neuston	Amphinema sp. nov.	0
8	Shelf 1	neuston	Hidromedusae sp. (Cluster nos tentáculos)	0
8	Shelf 1	neuston	Bougainvillia muscus	0
8	Shelf 1	neuston	Corynidae sp.	0
8	Shelf 1	neuston	Lensia meteori	0
8	Shelf 1	neuston	Lychnagalma utricularia	0
8	Shelf 1	neuston	Cordagalma ordinatum	0
8	Shelf 1	neuston	Amphicaryon sp.	0
8	Shelf 1	neuston	Forskalia tholoides	0
8	Shelf 1	neuston	Lensia subitilis	0
8	Shelf 1	neuston	Lensia spp.	0
8	Shelf 1	neuston	Lensia hardy	0
8	Shelf 1	neuston	Rosacea cymbiforms	0
8	Shelf 1	neuston	Lensia hotspur	0
8	Shelf 1	neuston	Dimophyes arctica	0
8	Shelf 1	neuston	Chuniphyes sp.	0
8	Shelf 1	neuston	Forskalia edwardsii	0
8	Shelf 1	neuston	Lensia fowleri	0
8	Shelf 1	neuston	Abyla trigona	0
8	Shelf 1	neuston	Forskalia contorta	0
8	Shelf 1	neuston	Sphaeronectes koelikeri	0
8	Shelf 1	neuston	Amphicaryon peltifera	0
8	Shelf 1	neuston	Lensia leloup	0
8	Shelf 1	neuston	Sphaeronectes gracilis	0
8	Shelf 1	neuston	Rosacea sp.	0
8	Shelf 1	neuston	Lensia subtiloides	0
8	Shelf 1	neuston	Sulculeolária quadrivalvis	0
8	Shelf 1	neuston	Larva cerinula	0
8	Shelf 1	neuston	Larva éfira	0
8	Shelf 1	neuston	Larva thoribia	0
9	Shelf 1	neuston	Liriope tetraphylla	7.7988
9	Shelf 1	neuston	Cytaeis tetrastyla	0
9	Shelf 1	neuston	Cunina octonaria	0
9	Shelf 1	neuston	Porpita porpita	0
9	Shelf 1	neuston	Aglaura hemistoma	0
9	Shelf 1	neuston	Eirene viridula	0
9	Shelf 1	neuston	Solmundella bitentaculata	0
9	Shelf 1	neuston	Pegantha triloba	0
9	Shelf 1	neuston	Annatiara affins	0
9	Shelf 1	neuston	Persa incolorata	0
9	Shelf 1	neuston	Aequorea Macrodactyla	0
9	Shelf 1	neuston	Rhopalonema velatun	0
9	Shelf 1	neuston	Clytia sp	0
9	Shelf 1	neuston	Malagazzia carolinae	0
9	Shelf 1	neuston	Mitrocomella sp	0
9	Shelf 1	neuston	Eucheilota sp	0
9	Shelf 1	neuston	Corymorpha gracilis	0
9	Shelf 1	neuston	Laodicea undulata	0
9	Shelf 1	neuston	Nubiella sp	0
9	Shelf 1	neuston	Octophialucium haeckeli	0
9	Shelf 1	neuston	Stauridiosarcia producta	0
9	Shelf 1	neuston	Eutonina scintillans	0
9	Shelf 1	neuston	Pegantha laevis	0
9	Shelf 1	neuston	Vellela vellela	0
9	Shelf 1	neuston	Abyla sp.	0
9	Shelf 1	neuston	Abylopsis eschscholtzi	0
9	Shelf 1	neuston	Abylopsis tetragona	0
9	Shelf 1	neuston	Bassia Bassensis	0
9	Shelf 1	neuston	Ceratocymba leuckartii	0
9	Shelf 1	neuston	Chelophyes Appendiculata	0
9	Shelf 1	neuston	Diphyes bojani	0.77988
9	Shelf 1	neuston	Diphyes dispar	12.4781
9	Shelf 1	neuston	Enneagonun hyalinum	18.7171
9	Shelf 1	neuston	Eudoxoides mitra	0
9	Shelf 1	neuston	Eudoxoides spiralis	0
9	Shelf 1	neuston	Hippopodius hippopus	0
9	Shelf 1	neuston	Lensia campanella	0
9	Shelf 1	neuston	Lensia conoidea	0
9	Shelf 1	neuston	Lensia cossack	0
9	Shelf 1	neuston	Lensia subitiloides	0
9	Shelf 1	neuston	Lensia subtilis	0
9	Shelf 1	neuston	Muggiaea kochi	16.3775
9	Shelf 1	neuston	Sulculeolaria biloba	0
9	Shelf 1	neuston	Sulculeolaria chuni	0
9	Shelf 1	neuston	Sulculeolaria monoica	0
9	Shelf 1	neuston	Sulculeolaria turgida	0
9	Shelf 1	neuston	Physalia physalis	0
9	Shelf 1	neuston	Agalma elegans	0
9	Shelf 1	neuston	Agalma okeni	0
9	Shelf 1	neuston	Athorybia rosacea	0
9	Shelf 1	neuston	Cordagalma ordinatta	0
9	Shelf 1	neuston	Halistema rubrum	0
9	Shelf 1	neuston	Nanomia bijuga	4.67928
9	Shelf 1	neuston	Physophora hydrostatica	0
9	Shelf 1	neuston	Larva Athorybia	0
9	Shelf 1	neuston	Larva Cerinula	0
9	Shelf 1	neuston	Larva Éfira	0
9	Shelf 1	neuston	Nausithoe aurea	0
9	Shelf 1	neuston	Helgicirrha cari	0
9	Shelf 1	neuston	Helgicirrha sp. nov.	0
9	Shelf 1	neuston	Sminthea eurygaster	0
9	Shelf 1	neuston	Cytaeis sp.1	0
9	Shelf 1	neuston	Rhopalonema velatum	0
9	Shelf 1	neuston	Obelia sp	0
9	Shelf 1	neuston	Nubiella sp. Nov.	0
9	Shelf 1	neuston	Cirrholovenia tetranema	0
9	Shelf 1	neuston	Nausithoe punctata	0
9	Shelf 1	neuston	Clytia spp.	0
9	Shelf 1	neuston	Eucheilota maculata	0
9	Shelf 1	neuston	Cirrhitiara sp.	0
9	Shelf 1	neuston	Anthomedusae sp. (brotos medusoides)	0
9	Shelf 1	neuston	Cunina frugifera	0
9	Shelf 1	neuston	Eirene lactea	0
9	Shelf 1	neuston	Aequorea spp.	0
9	Shelf 1	neuston	Octophialucium bigelowi	0
9	Shelf 1	neuston	Cirrholovenia polynema	0
9	Shelf 1	neuston	Eucheilota spp.	0
9	Shelf 1	neuston	Gastroblasta sp.	0
9	Shelf 1	neuston	Hydrichthys sp.	0
9	Shelf 1	neuston	Levenellidae sp.	0
9	Shelf 1	neuston	Aequorea forskalea	0
9	Shelf 1	neuston	Anthomedusae sp.2 (linhas de nematocistos)	0
9	Shelf 1	neuston	Mitrocomium cirratum	0
9	Shelf 1	neuston	Olindias sp.	0
9	Shelf 1	neuston	Pegantha martagon	0
9	Shelf 1	neuston	Cytaeis sp.2	0
9	Shelf 1	neuston	Amphinema sp. nov.	0
9	Shelf 1	neuston	Hidromedusae sp. (Cluster nos tentáculos)	0
9	Shelf 1	neuston	Bougainvillia muscus	0
9	Shelf 1	neuston	Corynidae sp.	0
9	Shelf 1	neuston	Lensia meteori	0
9	Shelf 1	neuston	Lychnagalma utricularia	0
9	Shelf 1	neuston	Cordagalma ordinatum	0
9	Shelf 1	neuston	Amphicaryon sp.	0
9	Shelf 1	neuston	Forskalia tholoides	0
9	Shelf 1	neuston	Lensia subitilis	0
9	Shelf 1	neuston	Lensia spp.	0
9	Shelf 1	neuston	Lensia hardy	0
9	Shelf 1	neuston	Rosacea cymbiforms	0
9	Shelf 1	neuston	Lensia hotspur	0
9	Shelf 1	neuston	Dimophyes arctica	0
9	Shelf 1	neuston	Chuniphyes sp.	0
9	Shelf 1	neuston	Forskalia edwardsii	0
9	Shelf 1	neuston	Lensia fowleri	0
9	Shelf 1	neuston	Abyla trigona	0
9	Shelf 1	neuston	Forskalia contorta	0
9	Shelf 1	neuston	Sphaeronectes koelikeri	0
9	Shelf 1	neuston	Amphicaryon peltifera	0
9	Shelf 1	neuston	Lensia leloup	0
9	Shelf 1	neuston	Sphaeronectes gracilis	0
9	Shelf 1	neuston	Rosacea sp.	0
9	Shelf 1	neuston	Lensia subtiloides	0
9	Shelf 1	neuston	Sulculeolária quadrivalvis	0
9	Shelf 1	neuston	Larva cerinula	0
9	Shelf 1	neuston	Larva éfira	0
9	Shelf 1	neuston	Larva thoribia	0
10	Ocean 0	neuston	Liriope tetraphylla	771.538
10	Ocean 0	neuston	Cytaeis tetrastyla	0
10	Ocean 0	neuston	Cunina octonaria	416.141
10	Ocean 0	neuston	Porpita porpita	0
10	Ocean 0	neuston	Aglaura hemistoma	0
10	Ocean 0	neuston	Eirene viridula	0
10	Ocean 0	neuston	Solmundella bitentaculata	0
10	Ocean 0	neuston	Pegantha triloba	0
10	Ocean 0	neuston	Annatiara affins	0
10	Ocean 0	neuston	Persa incolorata	0
10	Ocean 0	neuston	Aequorea Macrodactyla	0
10	Ocean 0	neuston	Rhopalonema velatun	0
10	Ocean 0	neuston	Clytia sp	0
10	Ocean 0	neuston	Malagazzia carolinae	0
10	Ocean 0	neuston	Mitrocomella sp	0
10	Ocean 0	neuston	Eucheilota sp	0
10	Ocean 0	neuston	Corymorpha gracilis	0.906625
10	Ocean 0	neuston	Laodicea undulata	0
10	Ocean 0	neuston	Nubiella sp	0
10	Ocean 0	neuston	Octophialucium haeckeli	0
10	Ocean 0	neuston	Stauridiosarcia producta	0
10	Ocean 0	neuston	Eutonina scintillans	0
10	Ocean 0	neuston	Pegantha laevis	0
10	Ocean 0	neuston	Vellela vellela	0
10	Ocean 0	neuston	Abyla sp.	0
10	Ocean 0	neuston	Abylopsis eschscholtzi	0
10	Ocean 0	neuston	Abylopsis tetragona	0
10	Ocean 0	neuston	Bassia Bassensis	0.906625
10	Ocean 0	neuston	Ceratocymba leuckartii	0
10	Ocean 0	neuston	Chelophyes Appendiculata	0.906625
10	Ocean 0	neuston	Diphyes bojani	1.81325
10	Ocean 0	neuston	Diphyes dispar	9.97287
10	Ocean 0	neuston	Enneagonun hyalinum	0
10	Ocean 0	neuston	Eudoxoides mitra	0
10	Ocean 0	neuston	Eudoxoides spiralis	0
10	Ocean 0	neuston	Hippopodius hippopus	0
10	Ocean 0	neuston	Lensia campanella	0
10	Ocean 0	neuston	Lensia conoidea	0
10	Ocean 0	neuston	Lensia cossack	0
10	Ocean 0	neuston	Lensia subitiloides	0
10	Ocean 0	neuston	Lensia subtilis	0
10	Ocean 0	neuston	Muggiaea kochi	0
10	Ocean 0	neuston	Sulculeolaria biloba	0
10	Ocean 0	neuston	Sulculeolaria chuni	0
10	Ocean 0	neuston	Sulculeolaria monoica	0
10	Ocean 0	neuston	Sulculeolaria turgida	0
10	Ocean 0	neuston	Physalia physalis	0
10	Ocean 0	neuston	Agalma elegans	0
10	Ocean 0	neuston	Agalma okeni	0
10	Ocean 0	neuston	Athorybia rosacea	0
10	Ocean 0	neuston	Cordagalma ordinatta	0
10	Ocean 0	neuston	Halistema rubrum	0
10	Ocean 0	neuston	Nanomia bijuga	7.253
10	Ocean 0	neuston	Physophora hydrostatica	0
10	Ocean 0	neuston	Larva Athorybia	0
10	Ocean 0	neuston	Larva Cerinula	0
10	Ocean 0	neuston	Larva Éfira	0
10	Ocean 0	neuston	Nausithoe aurea	0
10	Ocean 0	neuston	Helgicirrha cari	0
10	Ocean 0	neuston	Helgicirrha sp. nov.	0
10	Ocean 0	neuston	Sminthea eurygaster	0
10	Ocean 0	neuston	Cytaeis sp.1	0
10	Ocean 0	neuston	Rhopalonema velatum	0
10	Ocean 0	neuston	Obelia sp	0
10	Ocean 0	neuston	Nubiella sp. Nov.	0
10	Ocean 0	neuston	Cirrholovenia tetranema	0
10	Ocean 0	neuston	Nausithoe punctata	0
10	Ocean 0	neuston	Clytia spp.	0
10	Ocean 0	neuston	Eucheilota maculata	0
10	Ocean 0	neuston	Cirrhitiara sp.	0
10	Ocean 0	neuston	Anthomedusae sp. (brotos medusoides)	0
10	Ocean 0	neuston	Cunina frugifera	0
10	Ocean 0	neuston	Eirene lactea	0
10	Ocean 0	neuston	Aequorea spp.	0
10	Ocean 0	neuston	Octophialucium bigelowi	0
10	Ocean 0	neuston	Cirrholovenia polynema	0
10	Ocean 0	neuston	Eucheilota spp.	0
10	Ocean 0	neuston	Gastroblasta sp.	0
10	Ocean 0	neuston	Hydrichthys sp.	0
10	Ocean 0	neuston	Levenellidae sp.	0
10	Ocean 0	neuston	Aequorea forskalea	0
10	Ocean 0	neuston	Anthomedusae sp.2 (linhas de nematocistos)	0
10	Ocean 0	neuston	Mitrocomium cirratum	0
10	Ocean 0	neuston	Olindias sp.	0
10	Ocean 0	neuston	Pegantha martagon	0
10	Ocean 0	neuston	Cytaeis sp.2	0
10	Ocean 0	neuston	Amphinema sp. nov.	0
10	Ocean 0	neuston	Hidromedusae sp. (Cluster nos tentáculos)	0
10	Ocean 0	neuston	Bougainvillia muscus	0
10	Ocean 0	neuston	Corynidae sp.	0
10	Ocean 0	neuston	Lensia meteori	0
10	Ocean 0	neuston	Lychnagalma utricularia	0
10	Ocean 0	neuston	Cordagalma ordinatum	0
10	Ocean 0	neuston	Amphicaryon sp.	0
10	Ocean 0	neuston	Forskalia tholoides	0
10	Ocean 0	neuston	Lensia subitilis	0
10	Ocean 0	neuston	Lensia spp.	0
10	Ocean 0	neuston	Lensia hardy	0
10	Ocean 0	neuston	Rosacea cymbiforms	0
10	Ocean 0	neuston	Lensia hotspur	0
10	Ocean 0	neuston	Dimophyes arctica	0
10	Ocean 0	neuston	Chuniphyes sp.	0
10	Ocean 0	neuston	Forskalia edwardsii	0
10	Ocean 0	neuston	Lensia fowleri	0
10	Ocean 0	neuston	Abyla trigona	0
10	Ocean 0	neuston	Forskalia contorta	0
10	Ocean 0	neuston	Sphaeronectes koelikeri	0
10	Ocean 0	neuston	Amphicaryon peltifera	0
10	Ocean 0	neuston	Lensia leloup	0
10	Ocean 0	neuston	Sphaeronectes gracilis	0
10	Ocean 0	neuston	Rosacea sp.	0
10	Ocean 0	neuston	Lensia subtiloides	0
10	Ocean 0	neuston	Sulculeolária quadrivalvis	0
10	Ocean 0	neuston	Larva cerinula	0
10	Ocean 0	neuston	Larva éfira	0
10	Ocean 0	neuston	Larva thoribia	0
11	Ocean 0	neuston	Liriope tetraphylla	16.0019
11	Ocean 0	neuston	Cytaeis tetrastyla	4.57197
11	Ocean 0	neuston	Cunina octonaria	0
11	Ocean 0	neuston	Porpita porpita	0
11	Ocean 0	neuston	Aglaura hemistoma	1.14299
11	Ocean 0	neuston	Eirene viridula	0
11	Ocean 0	neuston	Solmundella bitentaculata	4.57197
11	Ocean 0	neuston	Pegantha triloba	16.0019
11	Ocean 0	neuston	Annatiara affins	1.14299
11	Ocean 0	neuston	Persa incolorata	0
11	Ocean 0	neuston	Aequorea Macrodactyla	0
11	Ocean 0	neuston	Rhopalonema velatun	0
11	Ocean 0	neuston	Clytia sp	0
11	Ocean 0	neuston	Malagazzia carolinae	0
11	Ocean 0	neuston	Mitrocomella sp	3.42898
11	Ocean 0	neuston	Eucheilota sp	0
11	Ocean 0	neuston	Corymorpha gracilis	0
11	Ocean 0	neuston	Laodicea undulata	0
11	Ocean 0	neuston	Nubiella sp	0
11	Ocean 0	neuston	Octophialucium haeckeli	0
11	Ocean 0	neuston	Stauridiosarcia producta	0
11	Ocean 0	neuston	Eutonina scintillans	0
11	Ocean 0	neuston	Pegantha laevis	0
11	Ocean 0	neuston	Vellela vellela	0
11	Ocean 0	neuston	Abyla sp.	0
11	Ocean 0	neuston	Abylopsis eschscholtzi	1.14299
11	Ocean 0	neuston	Abylopsis tetragona	0
11	Ocean 0	neuston	Bassia Bassensis	1.14299
11	Ocean 0	neuston	Ceratocymba leuckartii	0
11	Ocean 0	neuston	Chelophyes Appendiculata	65.1506
11	Ocean 0	neuston	Diphyes bojani	36.5758
11	Ocean 0	neuston	Diphyes dispar	1.14299
11	Ocean 0	neuston	Enneagonun hyalinum	0
11	Ocean 0	neuston	Eudoxoides mitra	0
11	Ocean 0	neuston	Eudoxoides spiralis	11.4299
11	Ocean 0	neuston	Hippopodius hippopus	0
11	Ocean 0	neuston	Lensia campanella	0
11	Ocean 0	neuston	Lensia conoidea	0
11	Ocean 0	neuston	Lensia cossack	1.14299
11	Ocean 0	neuston	Lensia subitiloides	0
11	Ocean 0	neuston	Lensia subtilis	0
11	Ocean 0	neuston	Muggiaea kochi	0
11	Ocean 0	neuston	Sulculeolaria biloba	0
11	Ocean 0	neuston	Sulculeolaria chuni	0
11	Ocean 0	neuston	Sulculeolaria monoica	0
11	Ocean 0	neuston	Sulculeolaria turgida	1.14299
11	Ocean 0	neuston	Physalia physalis	0
11	Ocean 0	neuston	Agalma elegans	4.57197
11	Ocean 0	neuston	Agalma okeni	0
11	Ocean 0	neuston	Athorybia rosacea	0
11	Ocean 0	neuston	Cordagalma ordinatta	0
11	Ocean 0	neuston	Halistema rubrum	1.14299
11	Ocean 0	neuston	Nanomia bijuga	0
11	Ocean 0	neuston	Physophora hydrostatica	2.28599
11	Ocean 0	neuston	Larva Athorybia	0
11	Ocean 0	neuston	Larva Cerinula	0
11	Ocean 0	neuston	Larva Éfira	0
11	Ocean 0	neuston	Nausithoe aurea	0
11	Ocean 0	neuston	Helgicirrha cari	0
11	Ocean 0	neuston	Helgicirrha sp. nov.	0
11	Ocean 0	neuston	Sminthea eurygaster	0
11	Ocean 0	neuston	Cytaeis sp.1	0
11	Ocean 0	neuston	Rhopalonema velatum	0
11	Ocean 0	neuston	Obelia sp	0
11	Ocean 0	neuston	Nubiella sp. Nov.	0
11	Ocean 0	neuston	Cirrholovenia tetranema	0
11	Ocean 0	neuston	Nausithoe punctata	0
11	Ocean 0	neuston	Clytia spp.	0
11	Ocean 0	neuston	Eucheilota maculata	0
11	Ocean 0	neuston	Cirrhitiara sp.	0
11	Ocean 0	neuston	Anthomedusae sp. (brotos medusoides)	0
11	Ocean 0	neuston	Cunina frugifera	0
11	Ocean 0	neuston	Eirene lactea	0
11	Ocean 0	neuston	Aequorea spp.	0
11	Ocean 0	neuston	Octophialucium bigelowi	0
11	Ocean 0	neuston	Cirrholovenia polynema	0
11	Ocean 0	neuston	Eucheilota spp.	0
11	Ocean 0	neuston	Gastroblasta sp.	0
11	Ocean 0	neuston	Hydrichthys sp.	0
11	Ocean 0	neuston	Levenellidae sp.	0
11	Ocean 0	neuston	Aequorea forskalea	0
11	Ocean 0	neuston	Anthomedusae sp.2 (linhas de nematocistos)	0
11	Ocean 0	neuston	Mitrocomium cirratum	0
11	Ocean 0	neuston	Olindias sp.	0
11	Ocean 0	neuston	Pegantha martagon	0
11	Ocean 0	neuston	Cytaeis sp.2	0
11	Ocean 0	neuston	Amphinema sp. nov.	0
11	Ocean 0	neuston	Hidromedusae sp. (Cluster nos tentáculos)	0
11	Ocean 0	neuston	Bougainvillia muscus	0
11	Ocean 0	neuston	Corynidae sp.	0
11	Ocean 0	neuston	Lensia meteori	0
11	Ocean 0	neuston	Lychnagalma utricularia	0
11	Ocean 0	neuston	Cordagalma ordinatum	0
11	Ocean 0	neuston	Amphicaryon sp.	0
11	Ocean 0	neuston	Forskalia tholoides	0
11	Ocean 0	neuston	Lensia subitilis	0
11	Ocean 0	neuston	Lensia spp.	0
11	Ocean 0	neuston	Lensia hardy	0
11	Ocean 0	neuston	Rosacea cymbiforms	0
11	Ocean 0	neuston	Lensia hotspur	0
11	Ocean 0	neuston	Dimophyes arctica	0
11	Ocean 0	neuston	Chuniphyes sp.	0
11	Ocean 0	neuston	Forskalia edwardsii	0
11	Ocean 0	neuston	Lensia fowleri	0
11	Ocean 0	neuston	Abyla trigona	0
11	Ocean 0	neuston	Forskalia contorta	0
11	Ocean 0	neuston	Sphaeronectes koelikeri	0
11	Ocean 0	neuston	Amphicaryon peltifera	0
11	Ocean 0	neuston	Lensia leloup	0
11	Ocean 0	neuston	Sphaeronectes gracilis	0
11	Ocean 0	neuston	Rosacea sp.	0
11	Ocean 0	neuston	Lensia subtiloides	0
11	Ocean 0	neuston	Sulculeolária quadrivalvis	0
11	Ocean 0	neuston	Larva cerinula	0
11	Ocean 0	neuston	Larva éfira	0
11	Ocean 0	neuston	Larva thoribia	0
12	Ocean 0	neuston	Liriope tetraphylla	0
12	Ocean 0	neuston	Cytaeis tetrastyla	0
12	Ocean 0	neuston	Cunina octonaria	0
12	Ocean 0	neuston	Porpita porpita	13.9005
12	Ocean 0	neuston	Aglaura hemistoma	0
12	Ocean 0	neuston	Eirene viridula	0
12	Ocean 0	neuston	Solmundella bitentaculata	0
12	Ocean 0	neuston	Pegantha triloba	0
12	Ocean 0	neuston	Annatiara affins	0
12	Ocean 0	neuston	Persa incolorata	0
12	Ocean 0	neuston	Aequorea Macrodactyla	0
12	Ocean 0	neuston	Rhopalonema velatun	0
12	Ocean 0	neuston	Clytia sp	0
12	Ocean 0	neuston	Malagazzia carolinae	0
12	Ocean 0	neuston	Mitrocomella sp	0
12	Ocean 0	neuston	Eucheilota sp	0
12	Ocean 0	neuston	Corymorpha gracilis	0
12	Ocean 0	neuston	Laodicea undulata	0
12	Ocean 0	neuston	Nubiella sp	0
12	Ocean 0	neuston	Octophialucium haeckeli	0
12	Ocean 0	neuston	Stauridiosarcia producta	0
12	Ocean 0	neuston	Eutonina scintillans	0
12	Ocean 0	neuston	Pegantha laevis	0
12	Ocean 0	neuston	Vellela vellela	0
12	Ocean 0	neuston	Abyla sp.	0
12	Ocean 0	neuston	Abylopsis eschscholtzi	0
12	Ocean 0	neuston	Abylopsis tetragona	0
12	Ocean 0	neuston	Bassia Bassensis	20.8507
12	Ocean 0	neuston	Ceratocymba leuckartii	0
12	Ocean 0	neuston	Chelophyes Appendiculata	97.3033
12	Ocean 0	neuston	Diphyes bojani	0
12	Ocean 0	neuston	Diphyes dispar	17.3756
12	Ocean 0	neuston	Enneagonun hyalinum	0
12	Ocean 0	neuston	Eudoxoides mitra	0
12	Ocean 0	neuston	Eudoxoides spiralis	0
12	Ocean 0	neuston	Hippopodius hippopus	0
12	Ocean 0	neuston	Lensia campanella	0
12	Ocean 0	neuston	Lensia conoidea	0
12	Ocean 0	neuston	Lensia cossack	0
12	Ocean 0	neuston	Lensia subitiloides	0
12	Ocean 0	neuston	Lensia subtilis	0
12	Ocean 0	neuston	Muggiaea kochi	0
12	Ocean 0	neuston	Sulculeolaria biloba	0
12	Ocean 0	neuston	Sulculeolaria chuni	0
12	Ocean 0	neuston	Sulculeolaria monoica	0
12	Ocean 0	neuston	Sulculeolaria turgida	0
12	Ocean 0	neuston	Physalia physalis	0
12	Ocean 0	neuston	Agalma elegans	0
12	Ocean 0	neuston	Agalma okeni	6.95024
12	Ocean 0	neuston	Athorybia rosacea	0
12	Ocean 0	neuston	Cordagalma ordinatta	3.47512
12	Ocean 0	neuston	Halistema rubrum	0
12	Ocean 0	neuston	Nanomia bijuga	0
12	Ocean 0	neuston	Physophora hydrostatica	0
12	Ocean 0	neuston	Larva Athorybia	0
12	Ocean 0	neuston	Larva Cerinula	0
12	Ocean 0	neuston	Larva Éfira	0
12	Ocean 0	neuston	Nausithoe aurea	0
12	Ocean 0	neuston	Helgicirrha cari	0
12	Ocean 0	neuston	Helgicirrha sp. nov.	0
12	Ocean 0	neuston	Sminthea eurygaster	0
12	Ocean 0	neuston	Cytaeis sp.1	0
12	Ocean 0	neuston	Rhopalonema velatum	0
12	Ocean 0	neuston	Obelia sp	0
12	Ocean 0	neuston	Nubiella sp. Nov.	0
12	Ocean 0	neuston	Cirrholovenia tetranema	0
12	Ocean 0	neuston	Nausithoe punctata	0
12	Ocean 0	neuston	Clytia spp.	0
12	Ocean 0	neuston	Eucheilota maculata	0
12	Ocean 0	neuston	Cirrhitiara sp.	0
12	Ocean 0	neuston	Anthomedusae sp. (brotos medusoides)	0
12	Ocean 0	neuston	Cunina frugifera	0
12	Ocean 0	neuston	Eirene lactea	0
12	Ocean 0	neuston	Aequorea spp.	0
12	Ocean 0	neuston	Octophialucium bigelowi	0
12	Ocean 0	neuston	Cirrholovenia polynema	0
12	Ocean 0	neuston	Eucheilota spp.	0
12	Ocean 0	neuston	Gastroblasta sp.	0
12	Ocean 0	neuston	Hydrichthys sp.	0
12	Ocean 0	neuston	Levenellidae sp.	0
12	Ocean 0	neuston	Aequorea forskalea	0
12	Ocean 0	neuston	Anthomedusae sp.2 (linhas de nematocistos)	0
12	Ocean 0	neuston	Mitrocomium cirratum	0
12	Ocean 0	neuston	Olindias sp.	0
12	Ocean 0	neuston	Pegantha martagon	0
12	Ocean 0	neuston	Cytaeis sp.2	0
12	Ocean 0	neuston	Amphinema sp. nov.	0
12	Ocean 0	neuston	Hidromedusae sp. (Cluster nos tentáculos)	0
12	Ocean 0	neuston	Bougainvillia muscus	0
12	Ocean 0	neuston	Corynidae sp.	0
12	Ocean 0	neuston	Lensia meteori	0
12	Ocean 0	neuston	Lychnagalma utricularia	0
12	Ocean 0	neuston	Cordagalma ordinatum	0
12	Ocean 0	neuston	Amphicaryon sp.	0
12	Ocean 0	neuston	Forskalia tholoides	0
12	Ocean 0	neuston	Lensia subitilis	0
12	Ocean 0	neuston	Lensia spp.	0
12	Ocean 0	neuston	Lensia hardy	0
12	Ocean 0	neuston	Rosacea cymbiforms	0
12	Ocean 0	neuston	Lensia hotspur	0
12	Ocean 0	neuston	Dimophyes arctica	0
12	Ocean 0	neuston	Chuniphyes sp.	0
12	Ocean 0	neuston	Forskalia edwardsii	0
12	Ocean 0	neuston	Lensia fowleri	0
12	Ocean 0	neuston	Abyla trigona	0
12	Ocean 0	neuston	Forskalia contorta	0
12	Ocean 0	neuston	Sphaeronectes koelikeri	0
12	Ocean 0	neuston	Amphicaryon peltifera	0
12	Ocean 0	neuston	Lensia leloup	0
12	Ocean 0	neuston	Sphaeronectes gracilis	0
12	Ocean 0	neuston	Rosacea sp.	0
12	Ocean 0	neuston	Lensia subtiloides	0
12	Ocean 0	neuston	Sulculeolária quadrivalvis	0
12	Ocean 0	neuston	Larva cerinula	0
12	Ocean 0	neuston	Larva éfira	0
12	Ocean 0	neuston	Larva thoribia	0
13	Ocean 0	neuston	Liriope tetraphylla	48.676
13	Ocean 0	neuston	Cytaeis tetrastyla	4.42509
13	Ocean 0	neuston	Cunina octonaria	2.21255
13	Ocean 0	neuston	Porpita porpita	13.2753
13	Ocean 0	neuston	Aglaura hemistoma	0
13	Ocean 0	neuston	Eirene viridula	0
13	Ocean 0	neuston	Solmundella bitentaculata	2.21255
13	Ocean 0	neuston	Pegantha triloba	0
13	Ocean 0	neuston	Annatiara affins	0
13	Ocean 0	neuston	Persa incolorata	0
13	Ocean 0	neuston	Aequorea Macrodactyla	0
13	Ocean 0	neuston	Rhopalonema velatun	0
13	Ocean 0	neuston	Clytia sp	0
13	Ocean 0	neuston	Malagazzia carolinae	0
13	Ocean 0	neuston	Mitrocomella sp	0
13	Ocean 0	neuston	Eucheilota sp	0
13	Ocean 0	neuston	Corymorpha gracilis	0
13	Ocean 0	neuston	Laodicea undulata	0
13	Ocean 0	neuston	Nubiella sp	0
13	Ocean 0	neuston	Octophialucium haeckeli	0
13	Ocean 0	neuston	Stauridiosarcia producta	0
13	Ocean 0	neuston	Eutonina scintillans	0
13	Ocean 0	neuston	Pegantha laevis	0
13	Ocean 0	neuston	Vellela vellela	0
13	Ocean 0	neuston	Abyla sp.	0
13	Ocean 0	neuston	Abylopsis eschscholtzi	4.42509
13	Ocean 0	neuston	Abylopsis tetragona	0
13	Ocean 0	neuston	Bassia Bassensis	0
13	Ocean 0	neuston	Ceratocymba leuckartii	0
13	Ocean 0	neuston	Chelophyes Appendiculata	42.0384
13	Ocean 0	neuston	Diphyes bojani	15.4878
13	Ocean 0	neuston	Diphyes dispar	2.21255
13	Ocean 0	neuston	Enneagonun hyalinum	0
13	Ocean 0	neuston	Eudoxoides mitra	0
13	Ocean 0	neuston	Eudoxoides spiralis	2.21255
13	Ocean 0	neuston	Hippopodius hippopus	0
13	Ocean 0	neuston	Lensia campanella	0
13	Ocean 0	neuston	Lensia conoidea	0
13	Ocean 0	neuston	Lensia cossack	0
13	Ocean 0	neuston	Lensia subitiloides	0
13	Ocean 0	neuston	Lensia subtilis	0
13	Ocean 0	neuston	Muggiaea kochi	0
13	Ocean 0	neuston	Sulculeolaria biloba	0
13	Ocean 0	neuston	Sulculeolaria chuni	4.42509
13	Ocean 0	neuston	Sulculeolaria monoica	61.9513
13	Ocean 0	neuston	Sulculeolaria turgida	0
13	Ocean 0	neuston	Physalia physalis	0
13	Ocean 0	neuston	Agalma elegans	0
13	Ocean 0	neuston	Agalma okeni	24.338
13	Ocean 0	neuston	Athorybia rosacea	0
13	Ocean 0	neuston	Cordagalma ordinatta	0
13	Ocean 0	neuston	Halistema rubrum	0
13	Ocean 0	neuston	Nanomia bijuga	6.63764
13	Ocean 0	neuston	Physophora hydrostatica	0
13	Ocean 0	neuston	Larva Athorybia	0
13	Ocean 0	neuston	Larva Cerinula	0
13	Ocean 0	neuston	Larva Éfira	0
13	Ocean 0	neuston	Nausithoe aurea	0
13	Ocean 0	neuston	Helgicirrha cari	0
13	Ocean 0	neuston	Helgicirrha sp. nov.	0
13	Ocean 0	neuston	Sminthea eurygaster	0
13	Ocean 0	neuston	Cytaeis sp.1	0
13	Ocean 0	neuston	Rhopalonema velatum	0
13	Ocean 0	neuston	Obelia sp	0
13	Ocean 0	neuston	Nubiella sp. Nov.	0
13	Ocean 0	neuston	Cirrholovenia tetranema	0
13	Ocean 0	neuston	Nausithoe punctata	0
13	Ocean 0	neuston	Clytia spp.	0
13	Ocean 0	neuston	Eucheilota maculata	0
13	Ocean 0	neuston	Cirrhitiara sp.	0
13	Ocean 0	neuston	Anthomedusae sp. (brotos medusoides)	0
13	Ocean 0	neuston	Cunina frugifera	0
13	Ocean 0	neuston	Eirene lactea	0
13	Ocean 0	neuston	Aequorea spp.	0
13	Ocean 0	neuston	Octophialucium bigelowi	0
13	Ocean 0	neuston	Cirrholovenia polynema	0
13	Ocean 0	neuston	Eucheilota spp.	0
13	Ocean 0	neuston	Gastroblasta sp.	0
13	Ocean 0	neuston	Hydrichthys sp.	0
13	Ocean 0	neuston	Levenellidae sp.	0
13	Ocean 0	neuston	Aequorea forskalea	0
13	Ocean 0	neuston	Anthomedusae sp.2 (linhas de nematocistos)	0
13	Ocean 0	neuston	Mitrocomium cirratum	0
13	Ocean 0	neuston	Olindias sp.	0
13	Ocean 0	neuston	Pegantha martagon	0
13	Ocean 0	neuston	Cytaeis sp.2	0
13	Ocean 0	neuston	Amphinema sp. nov.	0
13	Ocean 0	neuston	Hidromedusae sp. (Cluster nos tentáculos)	0
13	Ocean 0	neuston	Bougainvillia muscus	0
13	Ocean 0	neuston	Corynidae sp.	0
13	Ocean 0	neuston	Lensia meteori	0
13	Ocean 0	neuston	Lychnagalma utricularia	0
13	Ocean 0	neuston	Cordagalma ordinatum	0
13	Ocean 0	neuston	Amphicaryon sp.	0
13	Ocean 0	neuston	Forskalia tholoides	0
13	Ocean 0	neuston	Lensia subitilis	0
13	Ocean 0	neuston	Lensia spp.	0
13	Ocean 0	neuston	Lensia hardy	0
13	Ocean 0	neuston	Rosacea cymbiforms	0
13	Ocean 0	neuston	Lensia hotspur	0
13	Ocean 0	neuston	Dimophyes arctica	0
13	Ocean 0	neuston	Chuniphyes sp.	0
13	Ocean 0	neuston	Forskalia edwardsii	0
13	Ocean 0	neuston	Lensia fowleri	0
13	Ocean 0	neuston	Abyla trigona	0
13	Ocean 0	neuston	Forskalia contorta	0
13	Ocean 0	neuston	Sphaeronectes koelikeri	0
13	Ocean 0	neuston	Amphicaryon peltifera	0
13	Ocean 0	neuston	Lensia leloup	0
13	Ocean 0	neuston	Sphaeronectes gracilis	0
13	Ocean 0	neuston	Rosacea sp.	0
13	Ocean 0	neuston	Lensia subtiloides	0
13	Ocean 0	neuston	Sulculeolária quadrivalvis	0
13	Ocean 0	neuston	Larva cerinula	0
13	Ocean 0	neuston	Larva éfira	0
13	Ocean 0	neuston	Larva thoribia	0
14	Ocean 0	neuston	Liriope tetraphylla	0
14	Ocean 0	neuston	Cytaeis tetrastyla	0
14	Ocean 0	neuston	Cunina octonaria	0
14	Ocean 0	neuston	Porpita porpita	0
14	Ocean 0	neuston	Aglaura hemistoma	0
14	Ocean 0	neuston	Eirene viridula	0
14	Ocean 0	neuston	Solmundella bitentaculata	0
14	Ocean 0	neuston	Pegantha triloba	0
14	Ocean 0	neuston	Annatiara affins	0
14	Ocean 0	neuston	Persa incolorata	0
14	Ocean 0	neuston	Aequorea Macrodactyla	0
14	Ocean 0	neuston	Rhopalonema velatun	0
14	Ocean 0	neuston	Clytia sp	0
14	Ocean 0	neuston	Malagazzia carolinae	0
14	Ocean 0	neuston	Mitrocomella sp	0
14	Ocean 0	neuston	Eucheilota sp	0
14	Ocean 0	neuston	Corymorpha gracilis	0
14	Ocean 0	neuston	Laodicea undulata	0
14	Ocean 0	neuston	Nubiella sp	0
14	Ocean 0	neuston	Octophialucium haeckeli	0
14	Ocean 0	neuston	Stauridiosarcia producta	0
14	Ocean 0	neuston	Eutonina scintillans	0
14	Ocean 0	neuston	Pegantha laevis	0
14	Ocean 0	neuston	Vellela vellela	0
14	Ocean 0	neuston	Abyla sp.	0
14	Ocean 0	neuston	Abylopsis eschscholtzi	0
14	Ocean 0	neuston	Abylopsis tetragona	0
14	Ocean 0	neuston	Bassia Bassensis	2.90482
14	Ocean 0	neuston	Ceratocymba leuckartii	0
14	Ocean 0	neuston	Chelophyes Appendiculata	0
14	Ocean 0	neuston	Diphyes bojani	0
14	Ocean 0	neuston	Diphyes dispar	5.80963
14	Ocean 0	neuston	Enneagonun hyalinum	0
14	Ocean 0	neuston	Eudoxoides mitra	0
14	Ocean 0	neuston	Eudoxoides spiralis	2.90482
14	Ocean 0	neuston	Hippopodius hippopus	0
14	Ocean 0	neuston	Lensia campanella	0
14	Ocean 0	neuston	Lensia conoidea	0
14	Ocean 0	neuston	Lensia cossack	0
14	Ocean 0	neuston	Lensia subitiloides	0
14	Ocean 0	neuston	Lensia subtilis	0
14	Ocean 0	neuston	Muggiaea kochi	0
14	Ocean 0	neuston	Sulculeolaria biloba	0
14	Ocean 0	neuston	Sulculeolaria chuni	2.90482
14	Ocean 0	neuston	Sulculeolaria monoica	0
14	Ocean 0	neuston	Sulculeolaria turgida	0
14	Ocean 0	neuston	Physalia physalis	0
14	Ocean 0	neuston	Agalma elegans	0
14	Ocean 0	neuston	Agalma okeni	5.80963
14	Ocean 0	neuston	Athorybia rosacea	0
14	Ocean 0	neuston	Cordagalma ordinatta	0
14	Ocean 0	neuston	Halistema rubrum	0
14	Ocean 0	neuston	Nanomia bijuga	0
14	Ocean 0	neuston	Physophora hydrostatica	0
14	Ocean 0	neuston	Larva Athorybia	0
14	Ocean 0	neuston	Larva Cerinula	0
14	Ocean 0	neuston	Larva Éfira	0
14	Ocean 0	neuston	Nausithoe aurea	0
14	Ocean 0	neuston	Helgicirrha cari	0
14	Ocean 0	neuston	Helgicirrha sp. nov.	0
14	Ocean 0	neuston	Sminthea eurygaster	0
14	Ocean 0	neuston	Cytaeis sp.1	0
14	Ocean 0	neuston	Rhopalonema velatum	0
14	Ocean 0	neuston	Obelia sp	0
14	Ocean 0	neuston	Nubiella sp. Nov.	0
14	Ocean 0	neuston	Cirrholovenia tetranema	0
14	Ocean 0	neuston	Nausithoe punctata	0
14	Ocean 0	neuston	Clytia spp.	0
14	Ocean 0	neuston	Eucheilota maculata	0
14	Ocean 0	neuston	Cirrhitiara sp.	0
14	Ocean 0	neuston	Anthomedusae sp. (brotos medusoides)	0
14	Ocean 0	neuston	Cunina frugifera	0
14	Ocean 0	neuston	Eirene lactea	0
14	Ocean 0	neuston	Aequorea spp.	0
14	Ocean 0	neuston	Octophialucium bigelowi	0
14	Ocean 0	neuston	Cirrholovenia polynema	0
14	Ocean 0	neuston	Eucheilota spp.	0
14	Ocean 0	neuston	Gastroblasta sp.	0
14	Ocean 0	neuston	Hydrichthys sp.	0
14	Ocean 0	neuston	Levenellidae sp.	0
14	Ocean 0	neuston	Aequorea forskalea	0
14	Ocean 0	neuston	Anthomedusae sp.2 (linhas de nematocistos)	0
14	Ocean 0	neuston	Mitrocomium cirratum	0
14	Ocean 0	neuston	Olindias sp.	0
14	Ocean 0	neuston	Pegantha martagon	0
14	Ocean 0	neuston	Cytaeis sp.2	0
14	Ocean 0	neuston	Amphinema sp. nov.	0
14	Ocean 0	neuston	Hidromedusae sp. (Cluster nos tentáculos)	0
14	Ocean 0	neuston	Bougainvillia muscus	0
14	Ocean 0	neuston	Corynidae sp.	0
14	Ocean 0	neuston	Lensia meteori	0
14	Ocean 0	neuston	Lychnagalma utricularia	0
14	Ocean 0	neuston	Cordagalma ordinatum	0
14	Ocean 0	neuston	Amphicaryon sp.	0
14	Ocean 0	neuston	Forskalia tholoides	0
14	Ocean 0	neuston	Lensia subitilis	0
14	Ocean 0	neuston	Lensia spp.	0
14	Ocean 0	neuston	Lensia hardy	0
14	Ocean 0	neuston	Rosacea cymbiforms	0
14	Ocean 0	neuston	Lensia hotspur	0
14	Ocean 0	neuston	Dimophyes arctica	0
14	Ocean 0	neuston	Chuniphyes sp.	0
14	Ocean 0	neuston	Forskalia edwardsii	0
14	Ocean 0	neuston	Lensia fowleri	0
14	Ocean 0	neuston	Abyla trigona	0
14	Ocean 0	neuston	Forskalia contorta	0
14	Ocean 0	neuston	Sphaeronectes koelikeri	0
14	Ocean 0	neuston	Amphicaryon peltifera	0
14	Ocean 0	neuston	Lensia leloup	0
14	Ocean 0	neuston	Sphaeronectes gracilis	0
14	Ocean 0	neuston	Rosacea sp.	0
14	Ocean 0	neuston	Lensia subtiloides	0
14	Ocean 0	neuston	Sulculeolária quadrivalvis	0
14	Ocean 0	neuston	Larva cerinula	0
14	Ocean 0	neuston	Larva éfira	0
14	Ocean 0	neuston	Larva thoribia	0
15	Ocean 1	neuston	Liriope tetraphylla	68.4854
15	Ocean 1	neuston	Cytaeis tetrastyla	2.82414
15	Ocean 1	neuston	Cunina octonaria	5.64828
15	Ocean 1	neuston	Porpita porpita	4.23621
15	Ocean 1	neuston	Aglaura hemistoma	0
15	Ocean 1	neuston	Eirene viridula	0
15	Ocean 1	neuston	Solmundella bitentaculata	0
15	Ocean 1	neuston	Pegantha triloba	0
15	Ocean 1	neuston	Annatiara affins	0
15	Ocean 1	neuston	Persa incolorata	0
15	Ocean 1	neuston	Aequorea Macrodactyla	0
15	Ocean 1	neuston	Rhopalonema velatun	0
15	Ocean 1	neuston	Clytia sp	0
15	Ocean 1	neuston	Malagazzia carolinae	0
15	Ocean 1	neuston	Mitrocomella sp	0
15	Ocean 1	neuston	Eucheilota sp	0
15	Ocean 1	neuston	Corymorpha gracilis	0
15	Ocean 1	neuston	Laodicea undulata	0
15	Ocean 1	neuston	Nubiella sp	0
15	Ocean 1	neuston	Octophialucium haeckeli	0
15	Ocean 1	neuston	Stauridiosarcia producta	0
15	Ocean 1	neuston	Eutonina scintillans	0
15	Ocean 1	neuston	Pegantha laevis	0
15	Ocean 1	neuston	Vellela vellela	0
15	Ocean 1	neuston	Abyla sp.	0
15	Ocean 1	neuston	Abylopsis eschscholtzi	1.41207
15	Ocean 1	neuston	Abylopsis tetragona	0
15	Ocean 1	neuston	Bassia Bassensis	1.41207
15	Ocean 1	neuston	Ceratocymba leuckartii	0.706035
15	Ocean 1	neuston	Chelophyes Appendiculata	0
15	Ocean 1	neuston	Diphyes bojani	57.1889
15	Ocean 1	neuston	Diphyes dispar	184.981
15	Ocean 1	neuston	Enneagonun hyalinum	0
15	Ocean 1	neuston	Eudoxoides mitra	1.41207
15	Ocean 1	neuston	Eudoxoides spiralis	0
15	Ocean 1	neuston	Hippopodius hippopus	0
15	Ocean 1	neuston	Lensia campanella	0
15	Ocean 1	neuston	Lensia conoidea	0
15	Ocean 1	neuston	Lensia cossack	0
15	Ocean 1	neuston	Lensia subitiloides	0
15	Ocean 1	neuston	Lensia subtilis	0
15	Ocean 1	neuston	Muggiaea kochi	0
15	Ocean 1	neuston	Sulculeolaria biloba	0
15	Ocean 1	neuston	Sulculeolaria chuni	1.41207
15	Ocean 1	neuston	Sulculeolaria monoica	0
15	Ocean 1	neuston	Sulculeolaria turgida	0
15	Ocean 1	neuston	Physalia physalis	0
15	Ocean 1	neuston	Agalma elegans	0
15	Ocean 1	neuston	Agalma okeni	2.11811
15	Ocean 1	neuston	Athorybia rosacea	0
15	Ocean 1	neuston	Cordagalma ordinatta	0
15	Ocean 1	neuston	Halistema rubrum	0
15	Ocean 1	neuston	Nanomia bijuga	2.11811
15	Ocean 1	neuston	Physophora hydrostatica	0
15	Ocean 1	neuston	Larva Athorybia	0
15	Ocean 1	neuston	Larva Cerinula	0
15	Ocean 1	neuston	Larva Éfira	0
15	Ocean 1	neuston	Nausithoe aurea	0
15	Ocean 1	neuston	Helgicirrha cari	0
15	Ocean 1	neuston	Helgicirrha sp. nov.	0
15	Ocean 1	neuston	Sminthea eurygaster	0
15	Ocean 1	neuston	Cytaeis sp.1	0
15	Ocean 1	neuston	Rhopalonema velatum	0
15	Ocean 1	neuston	Obelia sp	0
15	Ocean 1	neuston	Nubiella sp. Nov.	0
15	Ocean 1	neuston	Cirrholovenia tetranema	0
15	Ocean 1	neuston	Nausithoe punctata	0
15	Ocean 1	neuston	Clytia spp.	0
15	Ocean 1	neuston	Eucheilota maculata	0
15	Ocean 1	neuston	Cirrhitiara sp.	0
15	Ocean 1	neuston	Anthomedusae sp. (brotos medusoides)	0
15	Ocean 1	neuston	Cunina frugifera	0
15	Ocean 1	neuston	Eirene lactea	0
15	Ocean 1	neuston	Aequorea spp.	0
15	Ocean 1	neuston	Octophialucium bigelowi	0
15	Ocean 1	neuston	Cirrholovenia polynema	0
15	Ocean 1	neuston	Eucheilota spp.	0
15	Ocean 1	neuston	Gastroblasta sp.	0
15	Ocean 1	neuston	Hydrichthys sp.	0
15	Ocean 1	neuston	Levenellidae sp.	0
15	Ocean 1	neuston	Aequorea forskalea	0
15	Ocean 1	neuston	Anthomedusae sp.2 (linhas de nematocistos)	0
15	Ocean 1	neuston	Mitrocomium cirratum	0
15	Ocean 1	neuston	Olindias sp.	0
15	Ocean 1	neuston	Pegantha martagon	0
15	Ocean 1	neuston	Cytaeis sp.2	0
15	Ocean 1	neuston	Amphinema sp. nov.	0
15	Ocean 1	neuston	Hidromedusae sp. (Cluster nos tentáculos)	0
15	Ocean 1	neuston	Bougainvillia muscus	0
15	Ocean 1	neuston	Corynidae sp.	0
15	Ocean 1	neuston	Lensia meteori	0
15	Ocean 1	neuston	Lychnagalma utricularia	0
15	Ocean 1	neuston	Cordagalma ordinatum	0
15	Ocean 1	neuston	Amphicaryon sp.	0
15	Ocean 1	neuston	Forskalia tholoides	0
15	Ocean 1	neuston	Lensia subitilis	0
15	Ocean 1	neuston	Lensia spp.	0
15	Ocean 1	neuston	Lensia hardy	0
15	Ocean 1	neuston	Rosacea cymbiforms	0
15	Ocean 1	neuston	Lensia hotspur	0
15	Ocean 1	neuston	Dimophyes arctica	0
15	Ocean 1	neuston	Chuniphyes sp.	0
15	Ocean 1	neuston	Forskalia edwardsii	0
15	Ocean 1	neuston	Lensia fowleri	0
15	Ocean 1	neuston	Abyla trigona	0
15	Ocean 1	neuston	Forskalia contorta	0
15	Ocean 1	neuston	Sphaeronectes koelikeri	0
15	Ocean 1	neuston	Amphicaryon peltifera	0
15	Ocean 1	neuston	Lensia leloup	0
15	Ocean 1	neuston	Sphaeronectes gracilis	0
15	Ocean 1	neuston	Rosacea sp.	0
15	Ocean 1	neuston	Lensia subtiloides	0
15	Ocean 1	neuston	Sulculeolária quadrivalvis	0
15	Ocean 1	neuston	Larva cerinula	0
15	Ocean 1	neuston	Larva éfira	0
15	Ocean 1	neuston	Larva thoribia	0
16	Ocean 1	neuston	Liriope tetraphylla	3.61611
16	Ocean 1	neuston	Cytaeis tetrastyla	0
16	Ocean 1	neuston	Cunina octonaria	0
16	Ocean 1	neuston	Porpita porpita	0
16	Ocean 1	neuston	Aglaura hemistoma	0
16	Ocean 1	neuston	Eirene viridula	0
16	Ocean 1	neuston	Solmundella bitentaculata	0
16	Ocean 1	neuston	Pegantha triloba	0
16	Ocean 1	neuston	Annatiara affins	1.80806
16	Ocean 1	neuston	Persa incolorata	0
16	Ocean 1	neuston	Aequorea Macrodactyla	0
16	Ocean 1	neuston	Rhopalonema velatun	0
16	Ocean 1	neuston	Clytia sp	0
16	Ocean 1	neuston	Malagazzia carolinae	0.602686
16	Ocean 1	neuston	Mitrocomella sp	0
16	Ocean 1	neuston	Eucheilota sp	0
16	Ocean 1	neuston	Corymorpha gracilis	0
16	Ocean 1	neuston	Laodicea undulata	0
16	Ocean 1	neuston	Nubiella sp	0
16	Ocean 1	neuston	Octophialucium haeckeli	0
16	Ocean 1	neuston	Stauridiosarcia producta	0
16	Ocean 1	neuston	Eutonina scintillans	0
16	Ocean 1	neuston	Pegantha laevis	0
16	Ocean 1	neuston	Vellela vellela	0
16	Ocean 1	neuston	Abyla sp.	0
16	Ocean 1	neuston	Abylopsis eschscholtzi	3.61611
16	Ocean 1	neuston	Abylopsis tetragona	0
16	Ocean 1	neuston	Bassia Bassensis	2.41074
16	Ocean 1	neuston	Ceratocymba leuckartii	0
16	Ocean 1	neuston	Chelophyes Appendiculata	1.20537
16	Ocean 1	neuston	Diphyes bojani	27.7235
16	Ocean 1	neuston	Diphyes dispar	15.6698
16	Ocean 1	neuston	Enneagonun hyalinum	0
16	Ocean 1	neuston	Eudoxoides mitra	4.2188
16	Ocean 1	neuston	Eudoxoides spiralis	0
16	Ocean 1	neuston	Hippopodius hippopus	0.602686
16	Ocean 1	neuston	Lensia campanella	0.602686
16	Ocean 1	neuston	Lensia conoidea	0
16	Ocean 1	neuston	Lensia cossack	0.602686
16	Ocean 1	neuston	Lensia subitiloides	0
16	Ocean 1	neuston	Lensia subtilis	0
16	Ocean 1	neuston	Muggiaea kochi	0
16	Ocean 1	neuston	Sulculeolaria biloba	0
16	Ocean 1	neuston	Sulculeolaria chuni	2.41074
16	Ocean 1	neuston	Sulculeolaria monoica	1.20537
16	Ocean 1	neuston	Sulculeolaria turgida	1.20537
16	Ocean 1	neuston	Physalia physalis	0
16	Ocean 1	neuston	Agalma elegans	0
16	Ocean 1	neuston	Agalma okeni	1.80806
16	Ocean 1	neuston	Athorybia rosacea	0
16	Ocean 1	neuston	Cordagalma ordinatta	0
16	Ocean 1	neuston	Halistema rubrum	0
16	Ocean 1	neuston	Nanomia bijuga	1.20537
16	Ocean 1	neuston	Physophora hydrostatica	0
16	Ocean 1	neuston	Larva Athorybia	0
16	Ocean 1	neuston	Larva Cerinula	0
16	Ocean 1	neuston	Larva Éfira	0
16	Ocean 1	neuston	Nausithoe aurea	0
16	Ocean 1	neuston	Helgicirrha cari	0
16	Ocean 1	neuston	Helgicirrha sp. nov.	0
16	Ocean 1	neuston	Sminthea eurygaster	0
16	Ocean 1	neuston	Cytaeis sp.1	0
16	Ocean 1	neuston	Rhopalonema velatum	0
16	Ocean 1	neuston	Obelia sp	0
16	Ocean 1	neuston	Nubiella sp. Nov.	0
16	Ocean 1	neuston	Cirrholovenia tetranema	0
16	Ocean 1	neuston	Nausithoe punctata	0
16	Ocean 1	neuston	Clytia spp.	0
16	Ocean 1	neuston	Eucheilota maculata	0
16	Ocean 1	neuston	Cirrhitiara sp.	0
16	Ocean 1	neuston	Anthomedusae sp. (brotos medusoides)	0
16	Ocean 1	neuston	Cunina frugifera	0
16	Ocean 1	neuston	Eirene lactea	0
16	Ocean 1	neuston	Aequorea spp.	0
16	Ocean 1	neuston	Octophialucium bigelowi	0
16	Ocean 1	neuston	Cirrholovenia polynema	0
16	Ocean 1	neuston	Eucheilota spp.	0
16	Ocean 1	neuston	Gastroblasta sp.	0
16	Ocean 1	neuston	Hydrichthys sp.	0
16	Ocean 1	neuston	Levenellidae sp.	0
16	Ocean 1	neuston	Aequorea forskalea	0
16	Ocean 1	neuston	Anthomedusae sp.2 (linhas de nematocistos)	0
16	Ocean 1	neuston	Mitrocomium cirratum	0
16	Ocean 1	neuston	Olindias sp.	0
16	Ocean 1	neuston	Pegantha martagon	0
16	Ocean 1	neuston	Cytaeis sp.2	0
16	Ocean 1	neuston	Amphinema sp. nov.	0
16	Ocean 1	neuston	Hidromedusae sp. (Cluster nos tentáculos)	0
16	Ocean 1	neuston	Bougainvillia muscus	0
16	Ocean 1	neuston	Corynidae sp.	0
16	Ocean 1	neuston	Lensia meteori	0
16	Ocean 1	neuston	Lychnagalma utricularia	0
16	Ocean 1	neuston	Cordagalma ordinatum	0
16	Ocean 1	neuston	Amphicaryon sp.	0
16	Ocean 1	neuston	Forskalia tholoides	0
16	Ocean 1	neuston	Lensia subitilis	0
16	Ocean 1	neuston	Lensia spp.	0
16	Ocean 1	neuston	Lensia hardy	0
16	Ocean 1	neuston	Rosacea cymbiforms	0
16	Ocean 1	neuston	Lensia hotspur	0
16	Ocean 1	neuston	Dimophyes arctica	0
16	Ocean 1	neuston	Chuniphyes sp.	0
16	Ocean 1	neuston	Forskalia edwardsii	0
16	Ocean 1	neuston	Lensia fowleri	0
16	Ocean 1	neuston	Abyla trigona	0
16	Ocean 1	neuston	Forskalia contorta	0
16	Ocean 1	neuston	Sphaeronectes koelikeri	0
16	Ocean 1	neuston	Amphicaryon peltifera	0
16	Ocean 1	neuston	Lensia leloup	0
16	Ocean 1	neuston	Sphaeronectes gracilis	0
16	Ocean 1	neuston	Rosacea sp.	0
16	Ocean 1	neuston	Lensia subtiloides	0
16	Ocean 1	neuston	Sulculeolária quadrivalvis	0
16	Ocean 1	neuston	Larva cerinula	0
16	Ocean 1	neuston	Larva éfira	0
16	Ocean 1	neuston	Larva thoribia	0
17	Ocean 1	neuston	Liriope tetraphylla	6.48927
17	Ocean 1	neuston	Cytaeis tetrastyla	185.408
17	Ocean 1	neuston	Cunina octonaria	0
17	Ocean 1	neuston	Porpita porpita	12.9785
17	Ocean 1	neuston	Aglaura hemistoma	15.7597
17	Ocean 1	neuston	Eirene viridula	0
17	Ocean 1	neuston	Solmundella bitentaculata	14.8326
17	Ocean 1	neuston	Pegantha triloba	0
17	Ocean 1	neuston	Annatiara affins	1.85408
17	Ocean 1	neuston	Persa incolorata	0
17	Ocean 1	neuston	Aequorea Macrodactyla	0
17	Ocean 1	neuston	Rhopalonema velatun	0
17	Ocean 1	neuston	Clytia sp	0
17	Ocean 1	neuston	Malagazzia carolinae	0
17	Ocean 1	neuston	Mitrocomella sp	0
17	Ocean 1	neuston	Eucheilota sp	0
17	Ocean 1	neuston	Corymorpha gracilis	0
17	Ocean 1	neuston	Laodicea undulata	0
17	Ocean 1	neuston	Nubiella sp	0
17	Ocean 1	neuston	Octophialucium haeckeli	0
17	Ocean 1	neuston	Stauridiosarcia producta	0
17	Ocean 1	neuston	Eutonina scintillans	0
17	Ocean 1	neuston	Pegantha laevis	0
17	Ocean 1	neuston	Vellela vellela	0
17	Ocean 1	neuston	Abyla sp.	0
17	Ocean 1	neuston	Abylopsis eschscholtzi	6.48927
17	Ocean 1	neuston	Abylopsis tetragona	0
17	Ocean 1	neuston	Bassia Bassensis	0
17	Ocean 1	neuston	Ceratocymba leuckartii	0
17	Ocean 1	neuston	Chelophyes Appendiculata	38.0086
17	Ocean 1	neuston	Diphyes bojani	18.5408
17	Ocean 1	neuston	Diphyes dispar	15.7597
17	Ocean 1	neuston	Enneagonun hyalinum	0
17	Ocean 1	neuston	Eudoxoides mitra	0.927038
17	Ocean 1	neuston	Eudoxoides spiralis	0
17	Ocean 1	neuston	Hippopodius hippopus	0
17	Ocean 1	neuston	Lensia campanella	1.85408
17	Ocean 1	neuston	Lensia conoidea	0
17	Ocean 1	neuston	Lensia cossack	0
17	Ocean 1	neuston	Lensia subitiloides	0
17	Ocean 1	neuston	Lensia subtilis	0
17	Ocean 1	neuston	Muggiaea kochi	0
17	Ocean 1	neuston	Sulculeolaria biloba	0
17	Ocean 1	neuston	Sulculeolaria chuni	8.34335
17	Ocean 1	neuston	Sulculeolaria monoica	0
17	Ocean 1	neuston	Sulculeolaria turgida	0.927038
17	Ocean 1	neuston	Physalia physalis	0
17	Ocean 1	neuston	Agalma elegans	0
17	Ocean 1	neuston	Agalma okeni	0
17	Ocean 1	neuston	Athorybia rosacea	0
17	Ocean 1	neuston	Cordagalma ordinatta	0
17	Ocean 1	neuston	Halistema rubrum	0
17	Ocean 1	neuston	Nanomia bijuga	2.78112
17	Ocean 1	neuston	Physophora hydrostatica	0
17	Ocean 1	neuston	Larva Athorybia	0
17	Ocean 1	neuston	Larva Cerinula	0
17	Ocean 1	neuston	Larva Éfira	0
17	Ocean 1	neuston	Nausithoe aurea	0
17	Ocean 1	neuston	Helgicirrha cari	0
17	Ocean 1	neuston	Helgicirrha sp. nov.	0
17	Ocean 1	neuston	Sminthea eurygaster	0
17	Ocean 1	neuston	Cytaeis sp.1	0
17	Ocean 1	neuston	Rhopalonema velatum	0
17	Ocean 1	neuston	Obelia sp	0
17	Ocean 1	neuston	Nubiella sp. Nov.	0
17	Ocean 1	neuston	Cirrholovenia tetranema	0
17	Ocean 1	neuston	Nausithoe punctata	0
17	Ocean 1	neuston	Clytia spp.	0
17	Ocean 1	neuston	Eucheilota maculata	0
17	Ocean 1	neuston	Cirrhitiara sp.	0
17	Ocean 1	neuston	Anthomedusae sp. (brotos medusoides)	0
17	Ocean 1	neuston	Cunina frugifera	0
17	Ocean 1	neuston	Eirene lactea	0
17	Ocean 1	neuston	Aequorea spp.	0
17	Ocean 1	neuston	Octophialucium bigelowi	0
17	Ocean 1	neuston	Cirrholovenia polynema	0
17	Ocean 1	neuston	Eucheilota spp.	0
17	Ocean 1	neuston	Gastroblasta sp.	0
17	Ocean 1	neuston	Hydrichthys sp.	0
17	Ocean 1	neuston	Levenellidae sp.	0
17	Ocean 1	neuston	Aequorea forskalea	0
17	Ocean 1	neuston	Anthomedusae sp.2 (linhas de nematocistos)	0
17	Ocean 1	neuston	Mitrocomium cirratum	0
17	Ocean 1	neuston	Olindias sp.	0
17	Ocean 1	neuston	Pegantha martagon	0
17	Ocean 1	neuston	Cytaeis sp.2	0
17	Ocean 1	neuston	Amphinema sp. nov.	0
17	Ocean 1	neuston	Hidromedusae sp. (Cluster nos tentáculos)	0
17	Ocean 1	neuston	Bougainvillia muscus	0
17	Ocean 1	neuston	Corynidae sp.	0
17	Ocean 1	neuston	Lensia meteori	0
17	Ocean 1	neuston	Lychnagalma utricularia	0
17	Ocean 1	neuston	Cordagalma ordinatum	0
17	Ocean 1	neuston	Amphicaryon sp.	0
17	Ocean 1	neuston	Forskalia tholoides	0
17	Ocean 1	neuston	Lensia subitilis	0
17	Ocean 1	neuston	Lensia spp.	0
17	Ocean 1	neuston	Lensia hardy	0
17	Ocean 1	neuston	Rosacea cymbiforms	0
17	Ocean 1	neuston	Lensia hotspur	0
17	Ocean 1	neuston	Dimophyes arctica	0
17	Ocean 1	neuston	Chuniphyes sp.	0
17	Ocean 1	neuston	Forskalia edwardsii	0
17	Ocean 1	neuston	Lensia fowleri	0
17	Ocean 1	neuston	Abyla trigona	0
17	Ocean 1	neuston	Forskalia contorta	0
17	Ocean 1	neuston	Sphaeronectes koelikeri	0
17	Ocean 1	neuston	Amphicaryon peltifera	0
17	Ocean 1	neuston	Lensia leloup	0
17	Ocean 1	neuston	Sphaeronectes gracilis	0
17	Ocean 1	neuston	Rosacea sp.	0
17	Ocean 1	neuston	Lensia subtiloides	0
17	Ocean 1	neuston	Sulculeolária quadrivalvis	0
17	Ocean 1	neuston	Larva cerinula	0
17	Ocean 1	neuston	Larva éfira	0
17	Ocean 1	neuston	Larva thoribia	0
18	Ocean 1	neuston	Liriope tetraphylla	14.3434
18	Ocean 1	neuston	Cytaeis tetrastyla	147.847
18	Ocean 1	neuston	Cunina octonaria	3.31
18	Ocean 1	neuston	Porpita porpita	0
18	Ocean 1	neuston	Aglaura hemistoma	7.72334
18	Ocean 1	neuston	Eirene viridula	0
18	Ocean 1	neuston	Solmundella bitentaculata	0
18	Ocean 1	neuston	Pegantha triloba	0
18	Ocean 1	neuston	Annatiara affins	9.93001
18	Ocean 1	neuston	Persa incolorata	0
18	Ocean 1	neuston	Aequorea Macrodactyla	0
18	Ocean 1	neuston	Rhopalonema velatun	0
18	Ocean 1	neuston	Clytia sp	0
18	Ocean 1	neuston	Malagazzia carolinae	0
18	Ocean 1	neuston	Mitrocomella sp	0
18	Ocean 1	neuston	Eucheilota sp	0
18	Ocean 1	neuston	Corymorpha gracilis	0
18	Ocean 1	neuston	Laodicea undulata	0
18	Ocean 1	neuston	Nubiella sp	0
18	Ocean 1	neuston	Octophialucium haeckeli	0
18	Ocean 1	neuston	Stauridiosarcia producta	0
18	Ocean 1	neuston	Eutonina scintillans	0
18	Ocean 1	neuston	Pegantha laevis	0
18	Ocean 1	neuston	Vellela vellela	0
18	Ocean 1	neuston	Abyla sp.	0
18	Ocean 1	neuston	Abylopsis eschscholtzi	0
18	Ocean 1	neuston	Abylopsis tetragona	0
18	Ocean 1	neuston	Bassia Bassensis	0
18	Ocean 1	neuston	Ceratocymba leuckartii	3.31
18	Ocean 1	neuston	Chelophyes Appendiculata	16.55
18	Ocean 1	neuston	Diphyes bojani	7.72334
18	Ocean 1	neuston	Diphyes dispar	0
18	Ocean 1	neuston	Enneagonun hyalinum	0
18	Ocean 1	neuston	Eudoxoides mitra	1.10333
18	Ocean 1	neuston	Eudoxoides spiralis	0
18	Ocean 1	neuston	Hippopodius hippopus	0
18	Ocean 1	neuston	Lensia campanella	0
18	Ocean 1	neuston	Lensia conoidea	0
18	Ocean 1	neuston	Lensia cossack	0
18	Ocean 1	neuston	Lensia subitiloides	0
18	Ocean 1	neuston	Lensia subtilis	0
18	Ocean 1	neuston	Muggiaea kochi	0
18	Ocean 1	neuston	Sulculeolaria biloba	0
18	Ocean 1	neuston	Sulculeolaria chuni	1.10333
18	Ocean 1	neuston	Sulculeolaria monoica	0
18	Ocean 1	neuston	Sulculeolaria turgida	0
18	Ocean 1	neuston	Physalia physalis	0
18	Ocean 1	neuston	Agalma elegans	0
18	Ocean 1	neuston	Agalma okeni	1.10333
18	Ocean 1	neuston	Athorybia rosacea	0
18	Ocean 1	neuston	Cordagalma ordinatta	0
18	Ocean 1	neuston	Halistema rubrum	0
18	Ocean 1	neuston	Nanomia bijuga	1.10333
18	Ocean 1	neuston	Physophora hydrostatica	0
18	Ocean 1	neuston	Larva Athorybia	0
18	Ocean 1	neuston	Larva Cerinula	0
18	Ocean 1	neuston	Larva Éfira	0
18	Ocean 1	neuston	Nausithoe aurea	0
18	Ocean 1	neuston	Helgicirrha cari	0
18	Ocean 1	neuston	Helgicirrha sp. nov.	0
18	Ocean 1	neuston	Sminthea eurygaster	0
18	Ocean 1	neuston	Cytaeis sp.1	0
18	Ocean 1	neuston	Rhopalonema velatum	0
18	Ocean 1	neuston	Obelia sp	0
18	Ocean 1	neuston	Nubiella sp. Nov.	0
18	Ocean 1	neuston	Cirrholovenia tetranema	0
18	Ocean 1	neuston	Nausithoe punctata	0
18	Ocean 1	neuston	Clytia spp.	0
18	Ocean 1	neuston	Eucheilota maculata	0
18	Ocean 1	neuston	Cirrhitiara sp.	0
18	Ocean 1	neuston	Anthomedusae sp. (brotos medusoides)	0
18	Ocean 1	neuston	Cunina frugifera	0
18	Ocean 1	neuston	Eirene lactea	0
18	Ocean 1	neuston	Aequorea spp.	0
18	Ocean 1	neuston	Octophialucium bigelowi	0
18	Ocean 1	neuston	Cirrholovenia polynema	0
18	Ocean 1	neuston	Eucheilota spp.	0
18	Ocean 1	neuston	Gastroblasta sp.	0
18	Ocean 1	neuston	Hydrichthys sp.	0
18	Ocean 1	neuston	Levenellidae sp.	0
18	Ocean 1	neuston	Aequorea forskalea	0
18	Ocean 1	neuston	Anthomedusae sp.2 (linhas de nematocistos)	0
18	Ocean 1	neuston	Mitrocomium cirratum	0
18	Ocean 1	neuston	Olindias sp.	0
18	Ocean 1	neuston	Pegantha martagon	0
18	Ocean 1	neuston	Cytaeis sp.2	0
18	Ocean 1	neuston	Amphinema sp. nov.	0
18	Ocean 1	neuston	Hidromedusae sp. (Cluster nos tentáculos)	0
18	Ocean 1	neuston	Bougainvillia muscus	0
18	Ocean 1	neuston	Corynidae sp.	0
18	Ocean 1	neuston	Lensia meteori	0
18	Ocean 1	neuston	Lychnagalma utricularia	0
18	Ocean 1	neuston	Cordagalma ordinatum	0
18	Ocean 1	neuston	Amphicaryon sp.	0
18	Ocean 1	neuston	Forskalia tholoides	0
18	Ocean 1	neuston	Lensia subitilis	0
18	Ocean 1	neuston	Lensia spp.	0
18	Ocean 1	neuston	Lensia hardy	0
18	Ocean 1	neuston	Rosacea cymbiforms	0
18	Ocean 1	neuston	Lensia hotspur	0
18	Ocean 1	neuston	Dimophyes arctica	0
18	Ocean 1	neuston	Chuniphyes sp.	0
18	Ocean 1	neuston	Forskalia edwardsii	0
18	Ocean 1	neuston	Lensia fowleri	0
18	Ocean 1	neuston	Abyla trigona	0
18	Ocean 1	neuston	Forskalia contorta	0
18	Ocean 1	neuston	Sphaeronectes koelikeri	0
18	Ocean 1	neuston	Amphicaryon peltifera	0
18	Ocean 1	neuston	Lensia leloup	0
18	Ocean 1	neuston	Sphaeronectes gracilis	0
18	Ocean 1	neuston	Rosacea sp.	0
18	Ocean 1	neuston	Lensia subtiloides	0
18	Ocean 1	neuston	Sulculeolária quadrivalvis	0
18	Ocean 1	neuston	Larva cerinula	0
18	Ocean 1	neuston	Larva éfira	0
18	Ocean 1	neuston	Larva thoribia	0
19	Ocean 1	neuston	Liriope tetraphylla	0
19	Ocean 1	neuston	Cytaeis tetrastyla	0.88104
19	Ocean 1	neuston	Cunina octonaria	0
19	Ocean 1	neuston	Porpita porpita	30.8364
19	Ocean 1	neuston	Aglaura hemistoma	0
19	Ocean 1	neuston	Eirene viridula	0
19	Ocean 1	neuston	Solmundella bitentaculata	0
19	Ocean 1	neuston	Pegantha triloba	0
19	Ocean 1	neuston	Annatiara affins	0
19	Ocean 1	neuston	Persa incolorata	0
19	Ocean 1	neuston	Aequorea Macrodactyla	0
19	Ocean 1	neuston	Rhopalonema velatun	0
19	Ocean 1	neuston	Clytia sp	0
19	Ocean 1	neuston	Malagazzia carolinae	0
19	Ocean 1	neuston	Mitrocomella sp	0
19	Ocean 1	neuston	Eucheilota sp	0
19	Ocean 1	neuston	Corymorpha gracilis	0
19	Ocean 1	neuston	Laodicea undulata	0
19	Ocean 1	neuston	Nubiella sp	0
19	Ocean 1	neuston	Octophialucium haeckeli	0
19	Ocean 1	neuston	Stauridiosarcia producta	0
19	Ocean 1	neuston	Eutonina scintillans	0
19	Ocean 1	neuston	Pegantha laevis	0
19	Ocean 1	neuston	Vellela vellela	0
19	Ocean 1	neuston	Abyla sp.	0
19	Ocean 1	neuston	Abylopsis eschscholtzi	0
19	Ocean 1	neuston	Abylopsis tetragona	1.76208
[truncated: 7,977 more rows]
